# Supplementary material for: DNA Methylation Profiling at Single-Base Resolution Reveals Gestational Folic Acid Supplementation Influences the Epigenome of Mouse Offspring Cerebellum
Source: Front Neurosci. 2016 May 3;10:168. doi: 10.3389/fnins.2016.00168 (PMC4854024; doi:10.3389/fnins.2016.00168)
Supplement: Table S1 — Genes in male offspring from high maternal folic acid (HMFA) diet, which exhibited hyper methylation (P < 0.05) compared with genes in male offspring from low maternal folic acid (LMFA) in CpG/CHG/CHH contexts. [file Table1.XLS]

## Sheet: MCB-04vs4-Hyper-CpG
Table S1 Genes in male offspring from high maternal folic acid (HMFA) diet, which exhibited hyper methylation (P < 0.05) compared with genes in male offspring from low maternal folic acid (LMFA) in CpG contexts.
Chromosome	Chromosome start	Chromosome end	Gene name	Promoter	CB-04 Male meth_ratio	CB-04 Male total CpG	CB-4 Male meth_ratio	CB-4 Male total CpG	Meth diff	P value	Adj P value
Chr1	46649316	46649317			0	6	0.6875	32	0.6875	0.00290073	0.951524
Chr1	52935516	52935517	Hibch		0.2	5	1	5	0.8	0.047619	1
Chr1	54348730	54348731	Ccdc150		0.166667	6	0.857143	14	0.690476	0.00722394	1
Chr1	58705792	58705793			0.2	5	0.888889	9	0.688889	0.022977	1
Chr1	60126471	60126472			0.166667	6	0.875	8	0.708333	0.025641	1
Chr1	62244269	62244270	Pard3b		0.166667	6	1	5	0.833333	0.0151515	1
Chr1	65875633	65875634			0	6	0.8	5	0.8	0.0151515	1
Chr1	71468439	71468440			0	8	0.8	5	0.8	0.00699301	1
Chr1	74766540	74766541	Cyp27a1		0.166667	6	0.857143	7	0.690476	0.0291375	1
Chr1	75427900	75427901	Speg		0.285714	7	1	6	0.714286	0.020979	1
Chr1	76969021	76969022			0.25	8	1	5	0.75	0.020979	1
Chr1	90502540	90502541			0.25	8	0.928571	14	0.678571	0.00234544	0.867238
Chr1	99497023	99497024			0.2	5	1	5	0.8	0.047619	1
Chr1	103215057	103215058			0.2	5	0.944444	18	0.744444	0.00270439	0.924452
Chr1	119504920	119504921			0.2	5	0.888889	9	0.688889	0.022977	1
Chr1	122544000	122544001			0.307692	13	1	6	0.692308	0.0108359	1
Chr1	129329331	129329332	Mgat5		0.285714	7	1	8	0.714286	0.00699301	1
Chr1	137073462	137073463			0	8	0.714286	7	0.714286	0.00699301	1
Chr1	139532434	139532435			0	10	0.727273	22	0.727273	0.000248263	0.270673
Chr1	173159530	173159531			0.166667	6	1	9	0.833333	0.001998	0.810637
Chr1	173408296	173408297			0	7	0.714286	7	0.714286	0.020979	1
Chr1	175723553	175723554			0	5	0.8	10	0.8	0.00699301	1
Chr1	177106314	177106315	Rgs7		0.2	10	0.904762	21	0.704762	0.000217825	0.252919
Chr1	179899664	179899665			0.097561	41	1	5	0.902439	9.19202e-05	0.144481
Chr1	181659121	181659122			0	6	0.875	8	0.875	0.004662	1
Chr1	183153554	183153555			0	8	0.833333	6	0.833333	0.002997	0.968689
Chr1	184681698	184681699			0.125	8	0.875	16	0.75	0.00074646	0.50935
Chr1	190502207	190502208	Ush2a		0.25	8	1	6	0.75	0.00965701	1
Chr1	191362991	191362992			0.2	5	0.947368	19	0.747368	0.00225861	0.84988
Chr2	4840817	4840818	Phyh		0.142857	7	0.857143	7	0.714286	0.0291375	1
Chr2	11607340	11607341	Il2ra		0	5	0.916667	12	0.916667	0.000969619	0.585099
Chr2	18085121	18085122	Mllt10		0.142857	7	1	5	0.857143	0.0151515	1
Chr2	20821830	20821831	Arhgap21		0.173469	98	1	5	0.826531	0.000300818	0.30396
Chr2	27502607	27502608			0	6	0.75	16	0.75	0.00281452	0.937889
Chr2	29692347	29692348	Urm1		0.266667	15	1	11	0.733333	0.000198158	0.238569
Chr2	30036463	30036464			0.25	8	1	6	0.75	0.00965701	1
Chr2	30926024	30926025	Fnbp1		0	6	0.777778	18	0.777778	0.00156022	0.729219
Chr2	34003160	34003161			0.166667	6	0.857143	7	0.690476	0.0291375	1
Chr2	35731114	35731115	Ttll11		0.2	5	0.933333	15	0.733333	0.00490196	1
Chr2	36429168	36429169			0.2	5	1	6	0.8	0.0151515	1
Chr2	54687958	54687959	Galnt13		0	5	0.875	8	0.875	0.004662	1
Chr2	56323865	56323866			0	10	0.714286	7	0.714286	0.00339367	1
Chr2	59254148	59254149			0	10	0.75	8	0.75	0.0015083	0.719719
Chr2	60013110	60013111			0.266667	15	1	14	0.733333	4.9975e-05	0.0972878
Chr2	61926999	61927000	Slc4a10		0.166667	12	0.9	20	0.733333	5.6605e-05	0.105361
Chr2	61927010	61927011	Slc4a10		0.166667	12	0.9	20	0.733333	5.6605e-05	0.105361
Chr2	63929038	63929039	Fign		0.2	5	1	8	0.8	0.00699301	1
Chr2	65962217	65962218	Galnt3		0	5	0.8	5	0.8	0.047619	1
Chr2	67678855	67678856			0.2	5	1	6	0.8	0.0151515	1
Chr2	67755939	67755940			0.166667	6	0.916667	12	0.75	0.00393234	1
Chr2	69813558	69813559	Ubr3		0	5	0.714286	14	0.714286	0.0108359	1
Chr2	70161078	70161079	Myo3b		0	5	0.714286	14	0.714286	0.0108359	1
Chr2	75073664	75073665			0.166667	6	0.888889	9	0.722222	0.010989	1
Chr2	80085185	80085186			0	5	0.818182	11	0.818182	0.00480769	1
Chr2	91782045	91782046	Dgkz		0.285714	7	1	6	0.714286	0.020979	1
Chr2	91912462	91912463			0.285714	7	1	7	0.714286	0.020979	1
Chr2	102243322	102243323			0	5	1	8	1	0.000777001	0.520314
Chr2	105382340	105382341	Pax6os1		0.285714	7	1	7	0.714286	0.020979	1
Chr2	111736857	111736858			0	5	1	7	1	0.00126263	0.668602
Chr2	119148635	119148636	Gm14207		0.24	25	1	5	0.76	0.00324197	1
Chr2	152986665	152986666		Tm9sf4	0	6	0.7	20	0.7	0.00401338	1
Chr2	154234068	154234069		Snta1	0	5	0.727273	11	0.727273	0.025641	1
Chr2	158771282	158771283			0	6	0.714286	7	0.714286	0.020979	1
Chr2	169038874	169038875			0.133333	15	0.833333	6	0.7	0.00554696	1
Chr2	169038983	169038984			0	7	0.769231	13	0.769231	0.00309598	0.978508
Chr2	172386747	172386748			0.277778	18	1	10	0.722222	0.000250627	0.271732
Chr2	178984416	178984417			0.142857	7	1	5	0.857143	0.0151515	1
Chr2	179691766	179691767	Taf4a		0.166667	6	1	11	0.833333	0.000969619	0.585099
Chr3	5165713	5165714			0.166667	6	0.909091	11	0.742424	0.0054137	1
Chr3	10630242	10630243			0.285714	7	1	6	0.714286	0.020979	1
Chr3	11054612	11054613			0.285714	7	1	6	0.714286	0.020979	1
Chr3	18262677	18262678			0.25	8	0.933333	15	0.683333	0.00174582	0.765648
Chr3	21823412	21823413			0.166667	6	0.888889	9	0.722222	0.010989	1
Chr3	31866232	31866233	Kcnmb2		0	10	0.692308	13	0.692308	0.00160305	0.737617
Chr3	37541967	37541968	Spry1		0.153846	13	0.857143	7	0.703297	0.00443756	1
Chr3	38407216	38407217			0.222222	9	1	8	0.777778	0.00226244	0.84988
Chr3	47099526	47099527			0	6	0.714286	7	0.714286	0.020979	1
Chr3	49690494	49690495			0	6	1	6	1	0.0021645	0.840314
Chr3	51310558	51310559			0.2	5	1	7	0.8	0.010101	1
Chr3	51772787	51772788	Maml3		0.166667	6	1	6	0.833333	0.0151515	1
Chr3	59413160	59413161			0.3125	16	1	10	0.6875	0.000722739	0.499343
Chr3	60443331	60443332			0.285714	7	1	6	0.714286	0.020979	1
Chr3	73545438	73545439			0	8	1	6	1	0.000333	0.322679
Chr3	78797255	78797256			0.2	5	1	6	0.8	0.0151515	1
Chr3	89726000	89726001			0	6	0.714286	7	0.714286	0.020979	1
Chr3	93553087	93553088			0.142857	7	0.857143	7	0.714286	0.0291375	1
Chr3	95397276	95397277	Golph3l		0	6	0.857143	14	0.857143	0.000722394	0.499343
Chr3	97813652	97813653			0	5	0.833333	12	0.833333	0.00339367	1
Chr3	98840342	98840343			0.142857	7	1	6	0.857143	0.004662	1
Chr3	102917153	102917154			0.25	8	0.933333	15	0.683333	0.00174582	0.765648
Chr3	110493668	110493669			0.125	8	0.818182	11	0.693182	0.00547749	1
Chr3	116214114	116214115		Dbt	0.2	5	1	9	0.8	0.004995	1
Chr3	116545173	116545174			0.2	5	0.916667	12	0.716667	0.00985779	1
Chr3	120724871	120724872			0.222222	9	0.931034	29	0.708812	9.12696e-05	0.143724
Chr3	127365365	127365366			0.153846	13	0.9	20	0.746154	2.63117e-05	0.063056
Chr3	145956807	145956808			0.25	8	1	8	0.75	0.00699301	1
Chr3	148458979	148458980			0.2	5	0.909091	11	0.709091	0.0128205	1
Chr3	148901601	148901602			0	5	0.75	8	0.75	0.020979	1
Chr4	10359850	10359851			0	5	0.727273	11	0.727273	0.025641	1
Chr4	11502866	11502867	Rad54b		0.285714	7	1	9	0.714286	0.00480769	1
Chr4	26939065	26939066			0	16	0.8	5	0.8	0.000835422	0.540255
Chr4	43435463	43435464	Rusc2		0.222222	9	0.9375	16	0.715278	0.000540878	0.424291
Chr4	45146697	45146698			0	6	0.777778	18	0.777778	0.00156022	0.729219
Chr4	45787768	45787769			0.2	5	0.9	10	0.7	0.016983	1
Chr4	49811780	49811781	Grin3a		0.2	5	0.923077	13	0.723077	0.00770308	1
Chr4	55562136	55562137			0	6	0.888889	9	0.888889	0.0013986	0.698498
Chr4	56706627	56706628			0.285714	7	1	7	0.714286	0.020979	1
Chr4	58094568	58094569	Svep1		0.142857	7	0.833333	6	0.690476	0.0291375	1
Chr4	70015458	70015459	Cdk5rap2		0	5	0.71875	32	0.71875	0.00459283	1
Chr4	83403925	83403926	Ccdc171		0	5	0.8	5	0.8	0.047619	1
Chr4	84351241	84351242			0.166667	6	1	16	0.833333	0.000227842	0.259058
Chr4	87545346	87545347	Mllt3		0.2	5	0.9	10	0.7	0.016983	1
Chr4	102621765	102621766	Sgip1		0	5	0.8	10	0.8	0.00699301	1
Chr4	108034658	108034659			0.2	5	0.909091	11	0.709091	0.0128205	1
Chr4	114581072	114581073	Foxd2	9130206I24Rik	0.0930233	43	0.857143	7	0.76412	8.52986e-05	0.138049
Chr4	123931655	123931656			0.111111	9	0.789474	19	0.678363	0.00117853	0.647448
Chr4	124120172	124120173			0.0625	16	0.8	5	0.7375	0.00398054	1
Chr4	124576372	124576373	Epha10		0	5	0.857143	7	0.857143	0.0151515	1
Chr4	125738218	125738219	Oscp1		0.166667	6	0.857143	14	0.690476	0.00722394	1
Chr4	128362477	128362478	Phc2		0.2	5	1	5	0.8	0.047619	1
Chr4	132118028	132118029		Ptafr	0	6	0.833333	12	0.833333	0.0015083	0.719719
Chr4	132596912	132596913	Ahdc1		0.166667	6	0.846154	13	0.679487	0.00954592	1
Chr4	133715998	133715999	Ccdc21		0	6	1	7	1	0.000582751	0.442418
Chr4	133716034	133716035	Ccdc21		0	6	0.857143	7	0.857143	0.004662	1
Chr4	133716042	133716043	Ccdc21		0	6	0.857143	7	0.857143	0.004662	1
Chr4	133716060	133716061	Ccdc21		0	6	0.857143	7	0.857143	0.004662	1
Chr4	133716068	133716069	Ccdc21		0	5	0.857143	7	0.857143	0.0151515	1
Chr4	136494485	136494486	Epha8		0.2	5	0.933333	15	0.733333	0.00490196	1
Chr4	137476761	137476762	Ece1		0.166667	6	0.875	8	0.708333	0.025641	1
Chr4	138476264	138476265			0	6	0.75	8	0.75	0.00965701	1
Chr4	139729133	139729134	Igsf21		0	6	0.777778	9	0.777778	0.00699301	1
Chr4	140535585	140535586			0	5	1	8	1	0.000777001	0.520314
Chr4	140984938	140984939			0.2	5	1	6	0.8	0.0151515	1
Chr4	141440117	141440118			0.2	5	1	8	0.8	0.00699301	1
Chr4	153882418	153882419	Prdm16		0.166667	6	0.857143	14	0.690476	0.00722394	1
Chr5	4876727	4876728	Cdk14		0.142857	7	0.833333	6	0.690476	0.0291375	1
Chr5	9016468	9016469			0.285714	7	1	5	0.714286	0.0277778	1
Chr5	21307804	21307805	Psmc2		0.285714	7	1	7	0.714286	0.020979	1
Chr5	23989199	23989200	Agap3		0.2	10	0.928571	14	0.728571	0.000489482	0.399097
Chr5	27223034	27223035	Dpp6		0	6	0.785714	14	0.785714	0.00216718	0.840314
Chr5	30966980	30966981			0	8	0.75	8	0.75	0.00699301	1
Chr5	33721370	33721371	4933407H18Rik		0.285714	14	1	5	0.714286	0.0108359	1
Chr5	37301065	37301066	Ppp2r2c		0.315789	19	1	5	0.684211	0.0108696	1
Chr5	54527517	54527518			0.25	8	1	6	0.75	0.00965701	1
Chr5	67324307	67324308	Limch1		0	6	0.777778	18	0.777778	0.00156022	0.729219
Chr5	68091399	68091400	Atp8a1		0	10	0.8	5	0.8	0.003663	1
Chr5	74457511	74457512	Usp46		0	6	0.714286	7	0.714286	0.020979	1
Chr5	77286737	77286738	C530008M17Rik		0.285714	7	1	5	0.714286	0.0277778	1
Chr5	90635278	90635279			0.142857	7	1	6	0.857143	0.004662	1
Chr5	92833164	92833165	Art3		0	5	0.857143	14	0.857143	0.00180599	0.778108
Chr5	93334142	93334143	Shroom3		0.142857	7	0.833333	6	0.690476	0.0291375	1
Chr5	110771522	110771523	P2rx2		0	13	0.8	5	0.8	0.00163399	0.741204
Chr5	110786529	110786530			0.25	8	1	8	0.75	0.00699301	1
Chr5	113178985	113178986	Myo18b		0.285714	7	1	10	0.714286	0.00339367	1
Chr5	114698030	114698031	Acacb		0	9	0.764706	17	0.764706	0.000457666	0.38499
Chr5	119389840	119389841			0.285714	7	1	5	0.714286	0.0277778	1
Chr5	123390234	123390235	Kdm2b		0	6	0.722222	18	0.722222	0.00343249	1
Chr5	126226999	126227000	Tmem132b		0.2	5	0.888889	9	0.688889	0.022977	1
Chr5	129287965	129287966	Rimbp2		0.166667	6	1	5	0.833333	0.0151515	1
Chr5	129894857	129894858			0.2	5	1	7	0.8	0.010101	1
Chr5	129969621	129969622			0.2	5	0.888889	9	0.688889	0.022977	1
Chr5	130275736	130275737	Psph		0	5	1	6	1	0.0021645	0.840314
Chr5	134677772	134677773	Gtf2ird2		0.222222	9	1	6	0.777778	0.00699301	1
Chr5	135164271	135164272	Limk1		0	8	0.857143	7	0.857143	0.0013986	0.698498
Chr5	137818335	137818336			0.285714	7	1	6	0.714286	0.020979	1
Chr5	139406293	139406294			0	5	0.8	5	0.8	0.047619	1
Chr5	141568513	141568514			0.2	5	1	15	0.8	0.00103199	0.603593
Chr5	147097548	147097549	Cdk8		0.2	5	0.909091	22	0.709091	0.00397622	1
Chr6	4944350	4944351	Ppp1r9a		0.285714	7	1	5	0.714286	0.0277778	1
Chr6	26905568	26905569			0.2	5	1	5	0.8	0.047619	1
Chr6	32415419	32415420	Plxna4		0.222222	9	0.916667	12	0.694444	0.00216718	0.840314
Chr6	47984098	47984099	Zfp777		0.166667	12	1	6	0.833333	0.0015083	0.719719
Chr6	51469848	51469849			0.0666667	15	0.833333	12	0.766667	7.68529e-05	0.128787
Chr6	72886959	72886960			0.25	8	1	6	0.75	0.00965701	1
Chr6	77451325	77451326	Ctnna2		0.285714	7	1	12	0.714286	0.00180599	0.778108
Chr6	78986888	78986889			0	7	0.769231	13	0.769231	0.00309598	0.978508
Chr6	85598402	85598403	Alms1		0.25	8	1	8	0.75	0.00699301	1
Chr6	88006024	88006025			0.25	8	1	5	0.75	0.020979	1
Chr6	88940015	88940016			0.142857	7	1	7	0.857143	0.004662	1
Chr6	97097909	97097910	Eogt		0.176471	17	0.857143	7	0.680672	0.00374454	1
Chr6	97567650	97567651	Frmd4b		0.136364	22	1	6	0.863636	0.000222965	0.254878
Chr6	107662365	107662366			0.166667	6	1	12	0.833333	0.00070028	0.496143
Chr6	111361030	111361031	Grm7		0.2	5	1	5	0.8	0.047619	1
Chr6	113617923	113617924	Irak2		0	5	0.9	10	0.9	0.001998	0.810637
Chr6	118490931	118490932	Ankrd26		0	9	0.888889	9	0.888889	0.000411353	0.359574
Chr6	119481688	119481689	Wnt5b		0.285714	14	1	6	0.714286	0.0108359	1
Chr6	120011455	120011456			0	8	1	7	1	0.0001554	0.204021
Chr6	120100894	120100895	Ninj2		0.285714	7	1	8	0.714286	0.00699301	1
Chr6	122208765	122208766			0	6	1	12	1	5.38677e-05	0.102128
Chr6	124890565	124890566			0	5	0.888889	18	0.888889	0.00062409	0.460946
Chr6	125125695	125125696	Ncapd2		0.111111	9	0.9375	16	0.826389	7.09749e-05	0.122194
Chr6	130675079	130675080			0	5	1	5	1	0.00793651	1
Chr6	136933930	136933931			0	8	0.714286	14	0.714286	0.00168871	0.752469
Chr6	142178946	142178947			0.2	5	1	10	0.8	0.003663	1
Chr6	145436660	145436661			0	5	0.769231	13	0.769231	0.00653595	1
Chr6	145555507	145555508			0	6	0.833333	6	0.833333	0.0151515	1
Chr7	4311782	4311783			0.2	5	1	5	0.8	0.047619	1
Chr7	6131124	6131125	Zfp444		0.2	5	0.888889	9	0.688889	0.022977	1
Chr7	15268131	15268132			0	5	0.875	8	0.875	0.004662	1
Chr7	16489982	16489983			0.2	5	1	5	0.8	0.047619	1
Chr7	16531633	16531634		Gltscr2	0	8	0.75	16	0.75	0.00134608	0.688095
Chr7	16942201	16942202	Sae1		0	6	0.75	8	0.75	0.00965701	1
Chr7	20437078	20437079		Gm19345	0	6	0.714286	7	0.714286	0.020979	1
Chr7	23634263	23634264	Gm6902		0	5	0.692308	13	0.692308	0.0294118	1
Chr7	25292247	25292248	Zfp428		0.222222	18	1	5	0.777778	0.00374454	1
Chr7	25472490	25472491			0.25	8	1	9	0.75	0.00226244	0.84988
Chr7	28557156	28557157			0.285714	7	1	7	0.714286	0.020979	1
Chr7	31024035	31024036			0	6	0.714286	14	0.714286	0.0108359	1
Chr7	31241995	31241996	Kirrel2		0.181818	11	1	8	0.818182	0.000714456	0.497262
Chr7	50005407	50005408			0.2	5	1	5	0.8	0.047619	1
Chr7	50005413	50005414			0.2	5	1	5	0.8	0.047619	1
Chr7	56604425	56604426	Nav2		0.294118	17	1	7	0.705882	0.00457666	1
Chr7	66162798	66162799			0.3	10	1	6	0.7	0.0113636	1
Chr7	69660457	69660458			0.2	5	1	10	0.8	0.003663	1
Chr7	71323105	71323106	Trpm1		0.142857	7	0.875	16	0.732143	0.00174582	0.765648
Chr7	80332458	80332459			0.307692	13	1	13	0.692308	0.000457666	0.38499
Chr7	80754618	80754619			0	6	0.777778	9	0.777778	0.00699301	1
Chr7	80967434	80967435			0.25	8	1	14	0.75	0.00037527	0.343073
Chr7	80967437	80967438			0.25	8	1	14	0.75	0.00037527	0.343073
Chr7	87099553	87099554			0.2	5	0.888889	9	0.688889	0.022977	1
Chr7	116583757	116583758		Stk33	0.315789	19	1	5	0.684211	0.0108696	1
Chr7	119278102	119278103	Dkk3		0.2	5	1	9	0.8	0.004995	1
Chr7	120129679	120129680			0.230769	13	1	5	0.769231	0.00653595	1
Chr7	123522785	123522786	Pik3c2a		0.2	5	1	8	0.8	0.00699301	1
Chr7	125191482	125191483			0.125	8	1	8	0.875	0.0013986	0.698498
Chr7	133532316	133532317	Nfatc2ip		0.222222	9	0.923077	13	0.700855	0.0014917	0.718566
Chr7	143626322	143626323			0	7	0.8	10	0.8	0.00226244	0.84988
Chr7	148485659	148485660	Deaf1		0	6	0.714286	14	0.714286	0.0108359	1
Chr7	151182727	151182728			0.142857	7	0.833333	6	0.690476	0.0291375	1
Chr8	12523775	12523776			0.125	8	0.909091	11	0.784091	0.00117753	0.647107
Chr8	12872934	12872935			0.2	5	1	5	0.8	0.047619	1
Chr8	12924597	12924598	Mcf2l		0.2	5	1	5	0.8	0.047619	1
Chr8	29771863	29771864	Unc5d		0.285714	7	1	13	0.714286	0.00135449	0.688809
Chr8	32261921	32261922	Tti2		0.142857	7	1	8	0.857143	0.0013986	0.698498
Chr8	34791327	34791328	Gsr		0	6	0.714286	7	0.714286	0.020979	1
Chr8	47025157	47025158	Ccdc110		0.272727	11	1	13	0.727273	0.000224346	0.25594
Chr8	49811323	49811324			0.166667	6	0.888889	9	0.722222	0.010989	1
Chr8	49825186	49825187			0.125	8	0.833333	6	0.708333	0.025641	1
Chr8	49825191	49825192			0	9	0.857143	7	0.857143	0.000874126	0.554925
Chr8	49825213	49825214			0	10	0.857143	7	0.857143	0.000565611	0.436433
Chr8	72895186	72895187			0.166667	6	0.857143	7	0.690476	0.0291375	1
Chr8	80547644	80547645			0	8	0.714286	7	0.714286	0.00699301	1
Chr8	83605471	83605472			0.2	5	1	8	0.8	0.00699301	1
Chr8	87520448	87520449	Hook2		0	6	0.714286	14	0.714286	0.0108359	1
Chr8	90912628	90912629			0.285714	7	1	5	0.714286	0.0277778	1
Chr8	91188126	91188127	Nod2		0.125	8	1	11	0.875	0.000158768	0.206526
Chr8	94142942	94142943	Fto		0	6	1	6	1	0.0021645	0.840314
Chr8	98929651	98929652			0.222222	9	0.9	10	0.677778	0.00547749	1
Chr8	106835284	106835285		Cmtm1	0.181818	11	0.888889	9	0.707071	0.00547749	1
Chr8	114414767	114414768	Chst5		0.25	16	1	7	0.75	0.00134608	0.688095
Chr8	121682732	121682733	Cdh13		0	5	0.833333	6	0.833333	0.0151515	1
Chr8	124013619	124013620			0.2	5	1	11	0.8	0.00274725	0.930329
Chr8	127246300	127246301	Arv1	Ttc13	0.3	10	1	6	0.7	0.0113636	1
Chr8	128136104	128136105	4930567H12Rik		0.0714286	14	0.818182	11	0.746753	0.000238929	0.265769
Chr8	129270014	129270015			0.166667	6	1	10	0.833333	0.00137363	0.693574
Chr8	131151017	131151018			0.2	5	0.9	10	0.7	0.016983	1
Chr9	3019323	3019324			0.0909091	11	0.8	5	0.709091	0.0128205	1
Chr9	10255020	10255021	Cntn5		0	6	0.75	8	0.75	0.00965701	1
Chr9	20815889	20815890			0.285714	7	1	6	0.714286	0.020979	1
Chr9	21175991	21175992	Ilf3		0	6	0.833333	6	0.833333	0.0151515	1
Chr9	25551730	25551731			0.25	8	1	6	0.75	0.00965701	1
Chr9	31800112	31800113			0.25	8	1	6	0.75	0.00965701	1
Chr9	33379449	33379450			0.166667	6	1	9	0.833333	0.001998	0.810637
Chr9	36231526	36231527			0	5	0.8	5	0.8	0.047619	1
Chr9	42658136	42658137	Grik4		0.1	10	0.833333	6	0.733333	0.00761738	1
Chr9	44565781	44565782	Arcn1		0.166667	12	0.875	16	0.708333	0.00032651	0.320363
Chr9	53822645	53822646	Elmod1		0.0909091	11	1	5	0.909091	0.00137363	0.693574
Chr9	64187241	64187242	Dis3l		0.3125	16	1	5	0.6875	0.0123839	1
Chr9	65031937	65031938	Igdcc3		0.285714	14	1	12	0.714286	0.000200876	0.240347
Chr9	77864372	77864373			0.25	12	1	6	0.75	0.00904977	1
Chr9	88092956	88092957			0	8	0.722222	18	0.722222	0.0016476	0.744048
Chr9	95691407	95691408	Pls1		0	8	0.7	20	0.7	0.00193237	0.800212
Chr9	103472387	103472388	Tmem108		0.142857	7	0.833333	12	0.690476	0.00627133	1
Chr9	103688917	103688918			0.25	8	1	7	0.75	0.00699301	1
Chr9	105590633	105590634			0.2	5	0.9	10	0.7	0.016983	1
Chr9	105590648	105590649			0.2	5	1	10	0.8	0.003663	1
Chr9	105862780	105862781	Col6a5		0.222222	9	0.928571	14	0.706349	0.00104627	0.608042
Chr9	106735686	106735687	Vprbp		0	10	1	6	1	0.000124875	0.178497
Chr9	106735687	106735688	Vprbp		0.2	10	1	6	0.8	0.00699301	1
Chr9	107207216	107207217			0	7	0.714286	14	0.714286	0.00386997	1
Chr9	110054415	110054416	Smarcc1		0	8	0.733333	15	0.733333	0.00134608	0.688095
Chr9	119897213	119897214			0	6	1	6	1	0.0021645	0.840314
Chr9	121188963	121188964			0	6	1	8	1	0.000333	0.322679
Chr10	6001325	6001326	Akap12		0.285714	14	1	5	0.714286	0.0108359	1
Chr10	7448336	7448337	Katna1		0.166667	6	1	7	0.833333	0.004662	1
Chr10	7850645	7850646			0.125	8	0.923077	13	0.798077	0.000515996	0.411304
Chr10	17598088	17598089			0	7	0.8	5	0.8	0.010101	1
Chr10	38890767	38890768			0.259259	27	1	5	0.740741	0.00393294	1
Chr10	41735713	41735714	Armc2		0	5	0.888889	9	0.888889	0.002997	0.968689
Chr10	42058228	42058229	Lace1		0.105263	19	0.785714	14	0.680451	0.000158975	0.206637
Chr10	60381530	60381531			0	8	0.846154	26	0.846154	2.72634e-05	0.0648192
Chr10	60790339	60790340	Pald1		0.3	10	1	7	0.7	0.00982106	1
Chr10	70186683	70186684			0.2	5	0.9	10	0.7	0.016983	1
Chr10	76157755	76157756			0	5	0.833333	6	0.833333	0.0151515	1
Chr10	80922416	80922417	Celf5		0	6	0.727273	66	0.727273	0.000861476	0.551224
Chr10	88463336	88463337	Ano4		0	5	0.6875	16	0.6875	0.0123839	1
Chr10	100658179	100658180			0	5	0.857143	14	0.857143	0.00180599	0.778108
Chr10	108864360	108864361			0.2	5	0.9	10	0.7	0.016983	1
Chr10	109216419	109216420	Nav3		0.285714	7	1	5	0.714286	0.0277778	1
Chr10	113344973	113344974			0.166667	6	1	5	0.833333	0.0151515	1
Chr10	116482459	116482460	Lrrc10		0.222222	9	1	5	0.777778	0.020979	1
Chr10	117233932	117233933			0	6	1	6	1	0.0021645	0.840314
Chr10	123007890	123007891	Fam19a2		0	6	0.857143	7	0.857143	0.004662	1
Chr10	127155733	127155734	Myo1a		0.1	10	1	6	0.9	0.000874126	0.554925
Chr10	127933806	127933807	Myl6b		0.181818	11	1	6	0.818182	0.00226244	0.84988
Chr11	4565679	4565680	Ascc2		0.111111	9	0.8	5	0.688889	0.022977	1
Chr11	6697885	6697886			0.2	5	1	7	0.8	0.010101	1
Chr11	9302075	9302076	Abca13		0.166667	6	1	6	0.833333	0.0151515	1
Chr11	22726598	22726599			0.25	16	1	8	0.75	0.00134608	0.688095
Chr11	23979899	23979900	Bcl11a	Bcl11a	0.0869565	23	0.8	5	0.713043	0.0034188	1
Chr11	59047845	59047846			0.2	5	0.888889	9	0.688889	0.022977	1
Chr11	59591542	59591543	Mprip		0.25	8	1	6	0.75	0.00965701	1
Chr11	61038579	61038580			0.285714	7	1	5	0.714286	0.0277778	1
Chr11	64572702	64572703			0	5	0.857143	7	0.857143	0.0151515	1
Chr11	69087815	69087816			0	7	0.714286	7	0.714286	0.020979	1
Chr11	69473397	69473398	Mpdu1		0.142857	7	1	6	0.857143	0.004662	1
Chr11	70036294	70036295		Slc16a13	0	6	0.75	8	0.75	0.00965701	1
Chr11	70325351	70325352			0.111111	9	0.894737	19	0.783626	0.000118722	0.172696
Chr11	70591705	70591706			0	8	0.8	5	0.8	0.00699301	1
Chr11	70792946	70792947	C1qbp		0.2	5	0.888889	9	0.688889	0.022977	1
Chr11	73646174	73646175			0.2	5	1	5	0.8	0.047619	1
Chr11	74605209	74605210	Mettl16		0.125	8	0.846154	13	0.721154	0.00216718	0.840314
Chr11	82743666	82743667	Unc45b		0.142857	7	1	8	0.857143	0.0013986	0.698498
Chr11	102241640	102241641			0.166667	6	0.916667	12	0.75	0.00393234	1
Chr11	102979264	102979265	Hexim1		0.25	12	1	6	0.75	0.00904977	1
Chr11	106998780	106998781			0.133333	15	0.846154	13	0.712821	0.000384753	0.347039
Chr11	109087851	109087852	Rgs9		0.142857	14	0.857143	7	0.714286	0.00319917	0.99454
Chr11	118504884	118504885	Rbfox3		0.2	5	0.888889	9	0.688889	0.022977	1
Chr12	6242131	6242132			0.2	5	1	5	0.8	0.047619	1
Chr12	13462924	13462925	Nbas		0.285714	14	1	7	0.714286	0.00386997	1
Chr12	15446548	15446549			0.285714	7	1	5	0.714286	0.0277778	1
Chr12	26855079	26855080			0.2	5	1	5	0.8	0.047619	1
Chr12	34707515	34707516			0.25	8	0.928571	14	0.678571	0.00234544	0.867238
Chr12	44138780	44138781			0.2	5	1	5	0.8	0.047619	1
Chr12	58622047	58622048			0.2	5	1	5	0.8	0.047619	1
Chr12	58622139	58622140			0.2	5	1	5	0.8	0.047619	1
Chr12	63131873	63131874			0.285714	7	1	6	0.714286	0.020979	1
Chr12	70339770	70339771			0	8	0.833333	6	0.833333	0.002997	0.968689
Chr12	81388366	81388367			0	10	0.75	8	0.75	0.0015083	0.719719
Chr12	83893777	83893778	Rgs6		0.25	8	1	20	0.75	7.43218e-05	0.126291
Chr12	86776394	86776395			0.285714	7	1	9	0.714286	0.00480769	1
Chr12	88139737	88139738			0	7	0.75	8	0.75	0.00699301	1
Chr12	99691374	99691375	Kcnk10		0	5	0.764706	17	0.764706	0.00478469	1
Chr12	107015704	107015705	Ak7		0.2	5	1	8	0.8	0.00699301	1
Chr12	107292316	107292317	Vrk1		0.166667	12	0.857143	14	0.690476	0.00110109	0.624508
Chr12	111193590	111193591			0.1	10	0.857143	14	0.757143	0.000515996	0.411304
Chr13	8988109	8988110	Gtpbp4		0	7	0.8	10	0.8	0.00226244	0.84988
Chr13	12450953	12450954			0.2	5	1	6	0.8	0.0151515	1
Chr13	14066172	14066173	B3galnt2		0	5	0.692308	13	0.692308	0.0294118	1
Chr13	16060613	16060614			0.166667	6	0.888889	9	0.722222	0.010989	1
Chr13	21261988	21261989			0.2	5	1	13	0.8	0.00163399	0.741204
Chr13	21451667	21451668			0.2	5	1	8	0.8	0.00699301	1
Chr13	44117650	44117651			0.285714	7	1	5	0.714286	0.0277778	1
Chr13	51857131	51857132	Sema4d		0.210526	19	1	5	0.789474	0.00296443	0.964958
Chr13	58085969	58085970			0.2	5	1	5	0.8	0.047619	1
Chr13	59056778	59056779	Ntrk2		0.222222	9	1	5	0.777778	0.020979	1
Chr13	81848909	81848910	Polr3g	Mblac2	0	5	0.714286	7	0.714286	0.0277778	1
Chr13	89443956	89443957	Edil3		0.166667	6	1	5	0.833333	0.0151515	1
Chr13	95008024	95008025	Scamp1		0.142857	7	1	6	0.857143	0.004662	1
Chr13	95424334	95424335			0.272727	11	1	5	0.727273	0.025641	1
Chr13	98204766	98204767			0.142857	7	0.833333	12	0.690476	0.00627133	1
Chr13	99355964	99355965			0.285714	7	1	8	0.714286	0.00699301	1
Chr13	101580903	101580904	Slc30a5		0.166667	6	0.857143	7	0.690476	0.0291375	1
Chr13	104538048	104538049	Srek1		0	6	0.714286	7	0.714286	0.020979	1
Chr13	104820660	104820661	Nln		0.2	5	1	6	0.8	0.0151515	1
Chr14	20123367	20123368			0.142857	7	0.857143	14	0.714286	0.00319917	0.99454
Chr14	20902283	20902284	1810063B07Rik		0.285714	7	1	5	0.714286	0.0277778	1
Chr14	23074879	23074880	1700112E06Rik		0	6	0.714286	14	0.714286	0.0108359	1
Chr14	35638102	35638103	Grid1		0.2	10	0.894737	19	0.694737	0.000393709	0.350356
Chr14	58449339	58449340			0.25	8	1	6	0.75	0.00965701	1
Chr14	67950619	67950620	Ebf2		0.111111	9	0.787879	33	0.676768	0.000400882	0.354805
Chr14	73400782	73400783			0.2	5	0.916667	24	0.716667	0.00295567	0.963214
Chr14	80928425	80928426			0.111111	9	0.8	5	0.688889	0.022977	1
Chr14	105747974	105747975			0.222222	9	1	11	0.777778	0.000464396	0.388151
Chr14	117868786	117868787	Gpc6		0.25	12	1	6	0.75	0.00904977	1
Chr14	119417328	119417329	Uggt2		0	6	1	6	1	0.0021645	0.840314
Chr14	121286679	121286680			0.142857	7	0.916667	12	0.77381	0.00168691	0.752469
Chr14	122806147	122806148	Gm5089		0.230769	26	1	5	0.769231	0.00271907	0.925719
Chr15	37671322	37671323	Ncald		0	5	0.8	5	0.8	0.047619	1
Chr15	59944548	59944549			0.25	8	1	6	0.75	0.00965701	1
Chr15	69055565	69055566			0.25	8	1	8	0.75	0.00699301	1
Chr15	75513945	75513946			0	8	0.714286	7	0.714286	0.00699301	1
Chr15	76929160	76929161	Rbfox2		0.25	8	1	6	0.75	0.00965701	1
Chr15	83304499	83304500			0.222222	9	1	10	0.777778	0.000714456	0.497262
Chr15	85373475	85373476	Wnt7b		0	5	0.764706	17	0.764706	0.00478469	1
Chr15	87769757	87769758			0.181818	11	0.882353	17	0.700535	0.00035708	0.333973
Chr15	87793945	87793946			0.166667	6	1	6	0.833333	0.0151515	1
Chr15	88303423	88303424			0.111111	9	0.866667	15	0.755556	0.000489482	0.399097
Chr15	89043726	89043727	Ppp6r2		0.2	5	1	6	0.8	0.0151515	1
Chr15	97458233	97458234			0.285714	7	1	10	0.714286	0.00339367	1
Chr15	98642903	98642904			0	6	0.833333	12	0.833333	0.0015083	0.719719
Chr15	99950540	99950541	Dip2b		0	5	0.75	8	0.75	0.020979	1
Chr15	100962497	100962498	Acvrl1		0	5	0.857143	7	0.857143	0.0151515	1
Chr16	3332152	3332153			0.2	5	1	8	0.8	0.00699301	1
Chr16	26677001	26677002	Il1rap		0.25	8	1	15	0.75	0.000277373	0.289223
Chr16	30191401	30191402			0.2	5	1	6	0.8	0.0151515	1
Chr16	36720656	36720657	Ildr1		0.166667	6	0.857143	7	0.690476	0.0291375	1
Chr16	38502669	38502670	Timmdc1		0.315789	19	1	10	0.684211	0.000414079	0.361398
Chr16	50819170	50819171			0.2	5	0.885714	35	0.685714	0.00348932	1
Chr16	52063002	52063003	Cblb		0.2	5	1	6	0.8	0.0151515	1
Chr16	55868687	55868688	Nxpe3		0.166667	6	0.857143	7	0.690476	0.0291375	1
Chr16	92133124	92133125			0	5	1	10	1	0.000333	0.322679
Chr16	93484975	93484976			0.166667	6	0.909091	11	0.742424	0.0054137	1
Chr17	23159723	23159724			0	8	0.833333	12	0.833333	0.000714456	0.497262
Chr17	24531285	24531286	Abca3		0.181818	11	1	6	0.818182	0.00226244	0.84988
Chr17	24783662	24783663	Slc9a3r2	Slc9a3r2	0.142857	7	1	6	0.857143	0.004662	1
Chr17	26181982	26181983	Rab11fip3		0	6	0.857143	14	0.857143	0.000722394	0.499343
Chr17	28122929	28122930	Anks1		0	10	0.75	12	0.75	0.000462386	0.387425
Chr17	28766776	28766777			0.2	5	1	6	0.8	0.0151515	1
Chr17	36140794	36140795	A930015D03Rik		0.3	10	1	9	0.7	0.00309598	0.978508
Chr17	44488878	44488879			0	9	0.833333	12	0.833333	0.000221141	0.254507
Chr17	46196289	46196290			0.2	5	0.928571	14	0.728571	0.00610595	1
Chr17	58455280	58455281	Cntnap5c		0.25	8	1	12	0.75	0.000722394	0.499343
Chr17	63134692	63134693	Efna5		0.222222	9	0.9	10	0.677778	0.00547749	1
Chr17	65978840	65978841			0.2	5	1	6	0.8	0.0151515	1
Chr18	5661249	5661250	Zeb1		0.272727	11	1	5	0.727273	0.025641	1
Chr18	13252320	13252321			0.285714	7	1	6	0.714286	0.020979	1
Chr18	15515415	15515416			0.230769	13	0.909091	22	0.678322	8.1245e-05	0.1339
Chr18	17872743	17872744			0.166667	6	0.857143	7	0.690476	0.0291375	1
Chr18	22406687	22406688			0.0833333	12	0.8	10	0.716667	0.00154799	0.728321
Chr18	33967664	33967665	Epb4.1l4a		0.2	5	1	5	0.8	0.047619	1
Chr18	35030576	35030577			0.2	5	1	5	0.8	0.047619	1
Chr18	36464495	36464496			0.25	8	1	7	0.75	0.00699301	1
Chr18	37777939	37777940	Pcdha4-g		0	6	0.75	16	0.75	0.00281452	0.937889
Chr18	37980992	37980993	Pcdha4-g		0.307692	13	1	10	0.692308	0.00160305	0.737617
Chr18	39264460	39264461	Arhgap26		0.2	5	1	5	0.8	0.047619	1
Chr18	42438548	42438549	Rbm27		0.25	8	1	6	0.75	0.00965701	1
Chr18	50067983	50067984	Dmxl1		0	6	0.714286	14	0.714286	0.0108359	1
Chr18	62113249	62113250	Sh3tc2		0.166667	12	1	13	0.833333	2.01911e-05	0.0521696
Chr18	63557107	63557108			0.181818	11	0.928571	14	0.746753	0.000238929	0.265769
Chr18	64653882	64653883			0.166667	6	1	6	0.833333	0.0151515	1
Chr18	69773883	69773884	Tcf4		0.111111	9	0.8	5	0.688889	0.022977	1
Chr18	73783321	73783322			0	5	0.75	8	0.75	0.020979	1
Chr18	74208644	74208645	Mapk4		0	5	0.692308	26	0.692308	0.00757455	1
Chr18	80810663	80810664	Nfatc1		0.2	5	0.888889	18	0.688889	0.00775655	1
Chr18	84908885	84908886	Fam69c		0	5	0.7	10	0.7	0.025641	1
Chr18	84994854	84994855			0.25	8	1	8	0.75	0.00699301	1
Chr19	5245369	5245370	Pacs1		0	6	0.75	8	0.75	0.00965701	1
Chr19	14697954	14697955			0.0833333	12	0.8125	16	0.729167	0.000341006	0.326903
Chr19	22164734	22164735			0.142857	7	0.888889	9	0.746032	0.00874126	1
Chr19	23014881	23014882	Trpm3		0.111111	9	1	5	0.888889	0.002997	0.968689
Chr19	23133971	23133972			0.166667	6	0.888889	9	0.722222	0.010989	1
Chr19	23694308	23694309	1700028P14Rik		0.142857	7	1	8	0.857143	0.0013986	0.698498
Chr19	23694326	23694327	1700028P14Rik		0.125	8	1	8	0.875	0.0013986	0.698498
Chr19	23694337	23694338	1700028P14Rik		0.222222	9	1	16	0.777778	7.48908e-05	0.126877
Chr19	25396987	25396988	Kank1		0	6	0.75	8	0.75	0.00965701	1
Chr19	29909690	29909691			0.166667	6	1	5	0.833333	0.0151515	1
Chr19	33085619	33085620			0	5	0.8	5	0.8	0.047619	1
Chr19	40426594	40426595	Sorbs1		0.1	10	0.909091	11	0.809091	0.000345887	0.330073
Chr19	41540456	41540457			0.2	5	0.888889	9	0.688889	0.022977	1
Chr19	55620701	55620702	Vti1a		0.0909091	11	0.888889	9	0.79798	0.000922839	0.571087
Chr19	58496864	58496865	Gfra1		0	5	0.8	5	0.8	0.047619	1
ChrX	7819743	7819744	Ftsj1		0.307692	13	1	6	0.692308	0.0108359	1
ChrX	11711000	11711001	Bcor		0	6	0.8	5	0.8	0.0151515	1
ChrX	39340546	39340547			0.2	5	1	5	0.8	0.047619	1
ChrX	39944784	39944785	Tenm1		0	5	0.833333	12	0.833333	0.00339367	1
ChrX	45775449	45775450	Elf4		0	6	1	7	1	0.000582751	0.442418
ChrX	70851552	70851553			0	6	0.714286	7	0.714286	0.020979	1
ChrX	72223560	72223561			0.25	8	1	22	0.75	4.71559e-05	0.0946211
ChrX	78991271	78991272			0.142857	7	0.875	8	0.732143	0.010101	1
ChrX	98318355	98318356	Snx12		0	5	0.75	8	0.75	0.020979	1
ChrX	98702290	98702291			0.2	5	0.888889	9	0.688889	0.022977	1
ChrX	98806528	98806529			0.285714	7	1	9	0.714286	0.00480769	1
ChrX	101054803	101054804			0	6	0.75	8	0.75	0.00965701	1
ChrX	103368469	103368470			0.166667	6	0.875	8	0.708333	0.025641	1
ChrX	103376387	103376388			0.285714	7	1	10	0.714286	0.00339367	1
ChrX	131496138	131496139	Nxf2		0	5	0.833333	6	0.833333	0.0151515	1
ChrX	154021664	154021665	Mbtps2		0.25	8	1	6	0.75	0.00965701	1
ChrX	156429085	156429086	Map3k15		0	6	1	14	1	2.57998e-05	0.0623379
ChrX	159326890	159326891		Syap1	0.285714	7	1	7	0.714286	0.020979	1
Bold highlighted denotes methylation exclusively in the CpG islands.

## Sheet: MCB-04vs4-Hyper-CHG
Table S1 Genes in male offspring from high maternal folic acid (HMFA) diet, which exhibited hyper methylation (P < 0.05) compared with genes in male offspring from low maternal folic acid (LMFA) in CHG contexts.
Chromosome	Chromosome start	Chromosome end	Gene name	Promoter	CB-04 Male meth_ratio	CB-04 Male total CpG	CB-4 Male meth_ratio	CB-4 Male total CpG	Meth diff	P value	Adj P value
Chr1	16676391	16676392			0.4	10	1	7	0.6	0.0345023	1
Chr1	169238414	169238415		Tmco1	0.0740741	27	0.666667	6	0.592593	0.00490083	1
Chr1	18463165	18463166			0	9	0.571429	7	0.571429	0.0192308	1
Chr1	174599804	174599805			0	14	0.555556	9	0.555556	0.00374454	1
Chr1	129379581	129379582			0.1	10	0.625	16	0.525	0.0143492	1
Chr1	99071670	99071671			0.0769231	26	0.583333	12	0.50641	0.00165933	1
Chr1	92811641	92811642		Mlph	0	22	0.5	8	0.5	0.00255428	1
Chr1	155351896	155351897	Npl		0.5	8	1	12	0.5	0.0144479	1
Chr1	132790620	132790621			0	10	0.5	6	0.5	0.0357143	1
Chr1	55084725	55084726		Sf3b1	0.352941	17	0.833333	12	0.480392	0.0215664	1
Chr1	170344381	170344382	Pbx1		0	11	0.428571	7	0.428571	0.0428922	1
Chr1	155747200	155747201	Glul		0	24	0.4	10	0.4	0.0045282	1
Chr1	92071234	92071235			0	19	0.4	5	0.4	0.0362319	1
Chr1	172444070	172444071	Nos1ap		0	17	0.4	5	0.4	0.04329	1
Chr1	36854990	36854991	Tmem131		0	16	0.4	5	0.4	0.047619	1
Chr1	184906613	184906614			0	10	0.384615	13	0.384615	0.0457369	1
Chr1	138384305	138384306	Kif14		0	13	0.375	8	0.375	0.0421053	1
Chr1	76348172	76348173			0	16	0.357143	14	0.357143	0.0140485	1
Chr1	54982917	54982918	Ankrd44		0	12	0.357143	14	0.357143	0.0424749	1
Chr1	72365314	72365315	Xrcc5		0	19	0.333333	12	0.333333	0.0157318	1
Chr1	36996116	36996117	Tmem131		0	29	0.333333	6	0.333333	0.0252101	1
Chr1	34899662	34899663	Fam168b		0	28	0.333333	6	0.333333	0.026738	1
Chr1	169238420	169238421		Tmco1	0	28	0.333333	6	0.333333	0.026738	1
Chr1	169238436	169238437		Tmco1	0	28	0.333333	6	0.333333	0.026738	1
Chr1	185875875	185875876	Dusp10		0	25	0.333333	6	0.333333	0.0322581	1
Chr1	166412753	166412754			0	14	0.3125	32	0.3125	0.0203833	1
Chr1	153937466	153937467		1700025G04Rik	0	20	0.307692	13	0.307692	0.0174731	1
Chr1	184376698	184376699	Trp53bp2		0	20	0.307692	13	0.307692	0.0174731	1
Chr1	163326747	163326748	Tnfsf4		0	23	0.3	10	0.3	0.0219941	1
Chr1	159259696	159259697	Rasal2		0	26	0.285714	14	0.285714	0.0109531	1
Chr2	170174673	170174674	Bcas1		0.2	10	1	10	0.8	0.000714456	1
Chr2	39453850	39453851			0	7	0.8	5	0.8	0.010101	1
Chr2	39453856	39453857			0	7	0.666667	6	0.666667	0.020979	1
Chr2	39453870	39453871			0	7	0.666667	6	0.666667	0.020979	1
Chr2	98504230	98504231			0.0363636	55	0.692308	13	0.655944	7.02898e-07	0.0596085
Chr2	165681224	165681225	Zmynd8		0.153846	13	0.8	5	0.646154	0.0217087	1
Chr2	42494363	42494364	Lrp1b		0	12	0.6	5	0.6	0.0147059	1
Chr2	12932459	12932460	C1ql3		0	8	0.571429	7	0.571429	0.025641	1
Chr2	102026211	102026212	Ldlrad3		0	8	0.545455	11	0.545455	0.0180599	1
Chr2	102026215	102026216	Ldlrad3		0	8	0.545455	11	0.545455	0.0180599	1
Chr2	168032060	168032061	Adnp		0	12	0.5	8	0.5	0.0144479	1
Chr2	12932483	12932484	C1ql3		0	10	0.5	8	0.5	0.0228758	1
Chr2	12932462	12932463	C1ql3		0	9	0.5	8	0.5	0.0294118	1
Chr2	102026234	102026235	Ldlrad3		0	8	0.5	12	0.5	0.0418989	1
Chr2	149112230	149112231			0	16	0.444444	9	0.444444	0.00996047	1
Chr2	90666539	90666540			0	10	0.444444	9	0.444444	0.0325077	1
Chr2	100973591	100973592			0	16	0.428571	7	0.428571	0.0197628	1
Chr2	56097972	56097973			0	16	0.4	10	0.4	0.0140468	1
Chr2	121853179	121853180		Eif3j2	0	26	0.4	5	0.4	0.0215054	1
Chr2	26325709	26325710	Notch1		0	24	0.4	5	0.4	0.0246305	1
Chr2	31654983	31654984	Abl1		0	22	0.4	5	0.4	0.02849	1
Chr2	180094909	180094910			0	22	0.4	5	0.4	0.02849	1
Chr2	80345730	80345731	Nckap1		0	21	0.4	5	0.4	0.0307692	1
Chr2	58176864	58176865	Acvr1c		0	20	0.4	5	0.4	0.0333333	1
Chr2	49921613	49921614		Lypd6	0	16	0.4	5	0.4	0.047619	1
Chr2	152970394	152970395	Hck		0	16	0.4	5	0.4	0.047619	1
Chr2	84051384	84051385			0.030303	33	0.428571	7	0.398268	0.0130211	1
Chr2	158360465	158360466	Arhgap40		0	14	0.375	8	0.375	0.0363636	1
Chr2	165906801	165906802	Sulf2		0	13	0.375	8	0.375	0.0421053	1
Chr2	86491089	86491090			0	12	0.375	8	0.375	0.0491228	1
Chr2	168443242	168443243			0.0263158	38	0.4	5	0.373684	0.031602	1
Chr2	77228120	77228121			0	20	0.363636	11	0.363636	0.0104878	1
Chr2	142777440	142777441			0.625	24	0.97561	41	0.35061	0.000310417	1
Chr2	142776980	142776981			0.666667	24	1	40	0.333333	0.000166164	1
Chr2	69507294	69507295		Kbtbd10	0	38	0.333333	12	0.333333	0.00214937	1
Chr2	6793200	6793201	Celf2		0	19	0.333333	12	0.333333	0.0157318	1
Chr2	71249116	71249117	Hat1		0	19	0.333333	12	0.333333	0.0157318	1
Chr2	157563475	157563476	Ctnnbl1		0	18	0.333333	9	0.333333	0.0287179	1
Chr2	94986387	94986388			0	23	0.333333	6	0.333333	0.0369458	1
Chr2	88551658	88551659			0	20	0.333333	6	0.333333	0.0461538	1
Chr2	146581836	146581837			0	14	0.333333	9	0.333333	0.0474308	1
Chr2	156988300	156988301	Rbl1		0	14	0.333333	9	0.333333	0.0474308	1
Chr2	5260300	5260301	Camk1d		0	18	0.307692	13	0.307692	0.0227237	1
Chr2	93328340	93328341			0	42	0.304348	23	0.304348	0.000352141	1
Chr2	119886875	119886876			0	26	0.3	20	0.3	0.00413801	1
Chr2	122183241	122183242	Shf		0	29	0.285714	28	0.285714	0.00188095	1
Chr2	168567523	168567524		Atp9a	0	23	0.285714	14	0.285714	0.0151563	1
Chr2	163065813	163065814	Tox2		0	22	0.285714	14	0.285714	0.0169935	1
Chr2	80207528	80207529			0	21	0.285714	14	0.285714	0.0191176	1
Chr2	105430924	105430925	Pax6os1		0	19	0.285714	14	0.285714	0.0244624	1
Chr2	71772393	71772394			0	33	0.285714	7	0.285714	0.0269231	1
Chr3	38682810	38682811			0	10	0.833333	6	0.833333	0.00137363	1
Chr3	95064677	95064678	Prune		0.2	5	1	5	0.8	0.047619	1
Chr3	54787267	54787268			0.047619	21	0.8	5	0.752381	0.00161143	1
Chr3	32770552	32770553	Usp13		0	7	0.727273	11	0.727273	0.00402212	1
Chr3	36474457	36474458	Bbs7		0	32	0.6	20	0.6	6.10381e-07	0.0560296
Chr3	157699593	157699594	Srsf11	Lrrc40	0	15	0.6	5	0.6	0.00877193	1
Chr3	21058996	21058997			0	14	0.590909	22	0.590909	0.00025252	1
Chr3	9593728	9593729	Zfp704		0	14	0.586957	46	0.586957	8.65214e-05	1
Chr3	84461270	84461271			0.0555556	18	0.6	5	0.544444	0.0208922	1
Chr3	90630442	90630443			0.444444	9	0.928571	14	0.484127	0.0183066	1
Chr3	90630447	90630448			0.444444	9	0.928571	14	0.484127	0.0183066	1
Chr3	62142834	62142835	Arhgef26		0	11	0.461538	13	0.461538	0.0161818	1
Chr3	16070366	16070367			0	17	0.458333	24	0.458333	0.000941702	1
Chr3	51005225	51005226			0	18	0.454545	11	0.454545	0.00389036	1
Chr3	150772499	150772500			0	9	0.454545	11	0.454545	0.0379257	1
Chr3	95162937	95162938		Setdb1	0	13	0.428571	7	0.428571	0.0307018	1
Chr3	122083660	122083661			0	40	0.4	5	0.4	0.010101	1
Chr3	108218370	108218371	Celsr2		0	11	0.4	10	0.4	0.0350877	1
Chr3	89141522	89141523	Efna4		0	17	0.4	5	0.4	0.04329	1
Chr3	101984772	101984773	Vangl1		0	16	0.4	5	0.4	0.047619	1
Chr3	38796361	38796362	Fat4		0	13	0.391304	23	0.391304	0.0136139	1
Chr3	91885463	91885464	Lor		0.0540541	37	0.434783	46	0.380729	0.000103665	1
Chr3	20831315	20831316			0.047619	21	0.424242	33	0.376623	0.00397261	1
Chr3	38257199	38257200			0.025	40	0.363636	11	0.338636	0.00581594	1
Chr3	58445386	58445387			0	21	0.333333	15	0.333333	0.00796569	1
Chr3	7380241	7380242	Pkia		0	24	0.333333	12	0.333333	0.00840336	1
Chr3	7380255	7380256	Pkia		0	24	0.333333	12	0.333333	0.00840336	1
Chr3	7380260	7380261	Pkia		0	24	0.333333	12	0.333333	0.00840336	1
Chr3	148854136	148854137			0	19	0.333333	12	0.333333	0.0157318	1
Chr3	84284226	84284227	Fhdc1	Fhdc1	0	28	0.333333	6	0.333333	0.026738	1
Chr3	54317830	54317831			0	23	0.333333	6	0.333333	0.0369458	1
Chr3	15028459	15028460			0	23	0.307692	13	0.307692	0.0121382	1
Chr3	45734669	45734670			0	16	0.307692	13	0.307692	0.030104	1
Chr3	87424360	87424361	Arhgef11		0	28	0.285714	14	0.285714	0.00894309	1
Chr3	58809999	58810000		Med12l	0	23	0.285714	14	0.285714	0.0151563	1
Chr4	98420815	98420816			0.0952381	21	0.833333	6	0.738095	0.00144252	1
Chr4	21858603	21858604	6230409E13Rik		0	8	0.6	5	0.6	0.034965	1
Chr4	141313943	141313944	Agmat		0	7	0.6	5	0.6	0.0454545	1
Chr4	32025714	32025715			0	17	0.5	8	0.5	0.0055336	1
Chr4	127213061	127213062			0	15	0.5	6	0.5	0.0150376	1
Chr4	71570473	71570474			0	12	0.5	6	0.5	0.0245098	1
Chr4	120887314	120887315			0	8	0.5	12	0.5	0.0418989	1
Chr4	108251178	108251179	Prpf38a	Orc1	0.0555556	18	0.545455	11	0.489899	0.00553954	1
Chr4	55507069	55507070			0	11	0.428571	7	0.428571	0.0428922	1
Chr4	135349364	135349365	Myom3		0	38	0.4	5	0.4	0.0110742	1
Chr4	151435415	151435416	Nol9		0	23	0.4	5	0.4	0.026455	1
Chr4	115611854	115611855	Dmbx1		0	21	0.4	5	0.4	0.0307692	1
Chr4	145231053	145231054			0	11	0.4	10	0.4	0.0350877	1
Chr4	137063765	137063766	Hspg2		0	19	0.4	5	0.4	0.0362319	1
Chr4	55465455	55465456			0	18	0.4	5	0.4	0.0395257	1
Chr4	148502571	148502572	Apitd1	Cort	0	16	0.4	5	0.4	0.047619	1
Chr4	121140417	121140418			0.105263	19	0.5	24	0.394737	0.00866746	1
Chr4	83035115	83035116	Gm11413		0	12	0.375	8	0.375	0.0491228	1
Chr4	143618488	143618489			0	16	0.35	20	0.35	0.0106569	1
Chr4	62173715	62173716	Alad		0.0666667	30	0.4	20	0.333333	0.00876782	1
Chr4	120290011	120290012			0	26	0.333333	6	0.333333	0.0302419	1
Chr4	153974115	153974116	Prdm16		0	25	0.333333	6	0.333333	0.0322581	1
Chr4	4270146	4270147			0	23	0.333333	6	0.333333	0.0369458	1
Chr4	21612472	21612473	Prdm13		0	14	0.333333	15	0.333333	0.0421456	1
Chr4	94557973	94557974			0	12	0.333333	15	0.333333	0.0470085	1
Chr4	136453616	136453617	C1qa		0	14	0.333333	9	0.333333	0.0474308	1
Chr4	108603078	108603079	Rab3b		0	15	0.307692	13	0.307692	0.0349206	1
Chr4	139157215	139157216	Iffo2		0	26	0.3	20	0.3	0.00413801	1
Chr4	139157219	139157220	Iffo2		0	26	0.3	20	0.3	0.00413801	1
Chr4	139157198	139157199	Iffo2		0	25	0.3	20	0.3	0.00475871	1
Chr4	139157210	139157211	Iffo2		0	25	0.3	20	0.3	0.00475871	1
Chr4	143618667	143618668			0	18	0.291667	24	0.291667	0.0140086	1
Chr4	13662427	13662428			0	22	0.285714	35	0.285714	0.00466933	1
Chr4	148092197	148092198			0	22	0.285714	14	0.285714	0.0169935	1
Chr5	107425795	107425796			0	5	1	6	1	0.0021645	1
Chr5	111715611	111715612	Ttc28		0	6	0.888889	9	0.888889	0.0013986	1
Chr5	123574347	123574348	Rhof		0.125	8	1	7	0.875	0.0013986	1
Chr5	36770141	36770142			0.333333	6	1	9	0.666667	0.010989	1
Chr5	30570694	30570695	Ept1		0	36	0.6	5	0.6	0.000938086	1
Chr5	116681485	116681486	Ccdc60		0	6	0.571429	21	0.571429	0.0200297	1
Chr5	5758315	5758316			0.0588235	17	0.6	5	0.541176	0.0239234	1
Chr5	113157811	113157812	Myo18b		0	14	0.5	8	0.5	0.00956938	1
Chr5	114683006	114683007	Acacb		0	10	0.5	6	0.5	0.0357143	1
Chr5	140441589	140441590	Elfn1		0	16	0.47619	21	0.47619	0.00172527	1
Chr5	116476793	116476794			0	26	0.464286	56	0.464286	5.44444e-06	0.355392
Chr5	129385837	129385838	Rimbp2		0	11	0.428571	14	0.428571	0.0195652	1
Chr5	109057657	109057658	Gak	Tmem175	0	30	0.4	5	0.4	0.0168067	1
Chr5	57075701	57075702			0	28	0.4	5	0.4	0.0189394	1
Chr5	38282006	38282007			0	21	0.4	5	0.4	0.0307692	1
Chr5	129894734	129894735			0	20	0.4	5	0.4	0.0333333	1
Chr5	129894755	129894756			0	20	0.4	5	0.4	0.0333333	1
Chr5	142151114	142151115	Sdk1		0.1875	16	0.571429	28	0.383929	0.0253999	1
Chr5	28242118	28242119			0.5	16	0.882353	17	0.382353	0.0255098	1
Chr5	114012186	114012187	Wscd2		0.0555556	18	0.4	10	0.344444	0.0410256	1
Chr5	30530802	30530803	Gpr113		0.323529	34	0.666667	33	0.343137	0.00718082	1
Chr5	138121946	138121947	Agfg2		0	30	0.333333	6	0.333333	0.0238095	1
Chr5	138121943	138121944	Agfg2		0	29	0.333333	6	0.333333	0.0252101	1
Chr5	102178209	102178210			0	13	0.333333	12	0.333333	0.0391304	1
Chr5	124933425	124933426	Snrnp35		0	13	0.333333	12	0.333333	0.0391304	1
Chr5	121056744	121056745	Iqcd		0	20	0.333333	6	0.333333	0.0461538	1
Chr5	143203898	143203899	Tnrc18		0	13	0.3125	16	0.3125	0.047619	1
Chr5	4601466	4601467			0	25	0.307692	13	0.307692	0.00968638	1
Chr5	65590826	65590827		Wdr19	0	12	0.307692	26	0.307692	0.0385179	1
Chr5	75907976	75907977			0	14	0.307692	13	0.307692	0.0407407	1
Chr5	140284568	140284569	Tmem184a		0	16	0.294118	17	0.294118	0.044477	1
Chr5	85845023	85845024			0	26	0.285714	14	0.285714	0.0109531	1
Chr5	100158018	100158019	A930011G23Rik		0	24	0.285714	14	0.285714	0.0135609	1
Chr5	4021842	4021843	Akap9		0	17	0.285714	21	0.285714	0.024139	1
Chr6	95068276	95068277	Kbtbd8		0	14	0.666667	9	0.666667	0.00083212	1
Chr6	120036429	120036430			0	16	0.666667	6	0.666667	0.00205058	1
Chr6	120036443	120036444			0	16	0.666667	6	0.666667	0.00205058	1
Chr6	50124495	50124496	Mpp6		0	8	0.666667	6	0.666667	0.014985	1
Chr6	15670874	15670875	Mdfic		0	40	0.5	8	0.5	0.000359749	1
Chr6	88143638	88143639			0	10	0.5	6	0.5	0.0357143	1
Chr6	83085747	83085748		Rtkn	0	13	0.428571	7	0.428571	0.0307018	1
Chr6	136112304	136112305	Grin2b		0	24	0.4	15	0.4	0.00153404	1
Chr6	71781379	71781380	Immt		0	36	0.4	5	0.4	0.0121951	1
Chr6	67598862	67598863			0	14	0.4	10	0.4	0.0197628	1
Chr6	86682987	86682988	Gmcl1		0	18	0.4	5	0.4	0.0395257	1
Chr6	86682999	86683000	Gmcl1		0	18	0.4	5	0.4	0.0395257	1
Chr6	86682981	86682982	Gmcl1		0	17	0.4	5	0.4	0.04329	1
Chr6	52266798	52266799	Evx1	5730457N03Rik	0	31	0.333333	12	0.333333	0.00401102	1
Chr6	64680168	64680169	Atoh1		0	22	0.333333	18	0.333333	0.00483642	1
Chr6	114869837	114869838	Vgll4		0	21	0.333333	6	0.333333	0.042735	1
Chr6	29900224	29900225	Fam40b		0	15	0.3125	16	0.3125	0.0433815	1
Chr7	15555338	15555339			0.166667	18	1	8	0.833333	0.000105615	1
Chr7	141131950	141131951	Adam12		0	15	0.666667	6	0.666667	0.00250627	1
Chr7	26064306	26064307			0	8	0.666667	6	0.666667	0.014985	1
Chr7	31514299	31514300	Tmem147		0	8	0.666667	6	0.666667	0.014985	1
Chr7	87516277	87516278		Man2a2	0	9	0.6	5	0.6	0.0274725	1
Chr7	20292490	20292491	Tomm40		0.4	5	1	7	0.6	0.0454545	1
Chr7	72332148	72332149			0.0882353	34	0.6	5	0.511765	0.0192112	1
Chr7	103061184	103061185			0	12	0.5	8	0.5	0.0144479	1
Chr7	31900918	31900919		Hpn	0	11	0.5	6	0.5	0.0294118	1
Chr7	35452735	35452736			0	9	0.5	6	0.5	0.043956	1
Chr7	144625146	144625147			0	13	0.461538	13	0.461538	0.0149068	1
Chr7	148270984	148270985	Pkp3		0	11	0.444444	9	0.444444	0.0260062	1
Chr7	52300469	52300470	Prr12		0.375	16	0.787879	33	0.412879	0.00913019	1
Chr7	142823038	142823039	Ptpre		0	22	0.4	15	0.4	0.00215289	1
Chr7	141334433	141334434	Adam12		0	28	0.4	10	0.4	0.00284495	1
Chr7	130087789	130087790			0	12	0.4	10	0.4	0.0287081	1
Chr7	106238160	106238161	Uvrag		0	17	0.4	5	0.4	0.04329	1
Chr7	134238254	134238255			0.025641	39	0.4	5	0.374359	0.0302024	1
Chr7	19666304	19666305	Dmwd		0.111111	18	0.470588	17	0.359477	0.0274909	1
Chr7	53091426	53091427	Grin2d		0	14	0.333333	18	0.333333	0.0237996	1
Chr7	136121629	136121630			0	22	0.333333	6	0.333333	0.0396825	1
Chr7	51846604	51846605	Kcnc3		0	20	0.333333	6	0.333333	0.0461538	1
Chr7	80885266	80885267	Fam174b		0	20	0.333333	6	0.333333	0.0461538	1
Chr7	30980071	30980072		Capns1	0	20	0.307692	13	0.307692	0.0174731	1
Chr7	134718033	134718034	Phkg2		0	14	0.307692	13	0.307692	0.0407407	1
Chr7	130113892	130113893	4930413G21Rik	Rbbp6	0	25	0.3	10	0.3	0.0183346	1
Chr7	88317400	88317401			0.148148	27	0.441176	34	0.293028	0.0246971	1
Chr8	86188223	86188224	Gipc1		0.142857	7	1	9	0.857143	0.000874126	1
Chr8	73308403	73308404	Mast3		0	6	0.833333	6	0.833333	0.0151515	1
Chr8	24704563	24704564			0	17	0.666667	18	0.666667	2.96626e-05	1
Chr8	77728793	77728794			0	17	0.666667	6	0.666667	0.00169396	1
Chr8	73121934	73121935	Ssbp4		0	14	0.666667	6	0.666667	0.00309598	1
chr8	23563569	23563570			0	7	0.666667	6	0.666667	0.020979	1
chr8	32196042	32196043			0	7	0.666667	6	0.666667	0.020979	1
Chr8	59966766	59966767		Sap30	0	12	0.6	5	0.6	0.0147059	1
Chr8	126908486	126908487	Pgbd5		0	12	0.6	5	0.6	0.0147059	1
Chr8	32032899	32032900			0	7	0.578947	19	0.578947	0.0102843	1
Chr8	11538706	11538707	Cars2		0.0322581	31	0.6	5	0.567742	0.00534759	1
Chr8	94657992	94657993			0	30	0.5	6	0.5	0.00280112	1
Chr8	67171693	67171694	Cpe		0	11	0.5	12	0.5	0.01373	1
Chr8	43498010	43498011			0	14	0.444444	9	0.444444	0.0142292	1
Chr8	35175555	35175556			0	20	0.4	40	0.4	0.000502387	1
Chr8	63500672	63500673	Nek1		0	24	0.4	5	0.4	0.0246305	1
Chr8	124192985	124192986			0	24	0.4	5	0.4	0.0246305	1
Chr8	107788462	107788463	Tradd	Fbxl8	0	23	0.4	5	0.4	0.026455	1
chr8	117046068	117046069	Wwox		0	22	0.4	5	0.4	0.02849	1
Chr8	107788487	107788488	Tradd	Fbxl8	0	21	0.4	5	0.4	0.0307692	1
Chr8	120065194	120065195	Plcg2		0	16	0.4	5	0.4	0.047619	1
Chr8	74986032	74986033	Cherp		0	15	0.375	8	0.375	0.0316206	1
Chr8	11538736	11538737	Cars2		0.0322581	31	0.4	5	0.367742	0.0448179	1
Chr8	11538810	11538811	Cars2		0.0322581	31	0.4	5	0.367742	0.0448179	1
Chr8	11538817	11538818	Cars2		0.0322581	31	0.4	5	0.367742	0.0448179	1
Chr8	12071363	12071364			0.238095	21	0.6	25	0.361905	0.0185503	1
Chr8	35130105	35130106			0.0517241	58	0.412698	63	0.360974	3.15158e-06	0.220417
Chr8	86720990	86720991			0.125	24	0.464286	28	0.339286	0.0146777	1
Chr8	109766046	109766047			0	18	0.333333	18	0.333333	0.0190616	1
Chr8	112062028	112062029	Pmfbp1		0	18	0.3	10	0.3	0.03663	1
Chr8	51329409	51329410			0.04	25	0.333333	9	0.293333	0.047999	1
Chr8	87200832	87200833	Nacc1		0	19	0.285714	14	0.285714	0.0244624	1
Chr9	3017570	3017571			0	10	0.833333	6	0.833333	0.00137363	1
Chr9	105676559	105676560	Col6a6		0.0625	16	0.666667	9	0.604167	0.00287081	1
Chr9	82751654	82751655			0	12	0.571429	7	0.571429	0.00902993	1
Chr9	109212762	109212763			0	21	0.5	10	0.5	0.00148313	1
Chr9	82751648	82751649			0	12	0.5	8	0.5	0.0144479	1
Chr9	82751661	82751662			0	12	0.5	8	0.5	0.0144479	1
Chr9	82751668	82751669			0	12	0.5	8	0.5	0.0144479	1
Chr9	3025578	3025579			0.375	8	0.866667	15	0.491667	0.0257305	1
Chr9	34725736	34725737	Kirrel3		0	21	0.4	5	0.4	0.0307692	1
Chr9	77602724	77602725	Gclc		0	17	0.4	5	0.4	0.04329	1
Chr9	3036027	3036028			0.0172414	58	0.4	5	0.382759	0.0148573	1
Chr9	69704079	69704080			0	12	0.375	8	0.375	0.0491228	1
Chr9	3004742	3004743			0	22	0.363636	11	0.363636	0.00806452	1
Chr9	46613838	46613839			0	26	0.333333	18	0.333333	0.00262981	1
Chr9	106270926	106270927		Dusp7	0	27	0.333333	12	0.333333	0.00601816	1
Chr9	72758262	72758263	Prtg		0	20	0.333333	21	0.333333	0.00862025	1
Chr9	74616433	74616434			0	20	0.333333	12	0.333333	0.0137653	1
Chr9	31568809	31568810			0	16	0.333333	12	0.333333	0.0241758	1
Chr9	3238031	3238032			0.242424	33	0.552632	38	0.310207	0.0148238	1
Chr9	101088763	101088764	Ppp2r3a		0	14	0.3	20	0.3	0.0310528	1
Chr10	111021817	111021818			0.166667	6	1	8	0.833333	0.002997	1
Chr10	41876773	41876774			0.2	5	1	6	0.8	0.0151515	1
Chr10	56959054	56959055			0.285714	7	1	5	0.714286	0.0277778	1
Chr10	126021675	126021676			0	12	0.666667	6	0.666667	0.00490196	1
Chr10	3115800	3115801			0	10	0.666667	6	0.666667	0.00824176	1
Chr10	24011658	24011659	Moxd1		0.375	8	1	8	0.625	0.025641	1
Chr10	121953026	121953027			0	9	0.6	5	0.6	0.0274725	1
Chr10	52137886	52137887	Nus1		0	8	0.6	5	0.6	0.034965	1
Chr10	11275338	11275339			0.275862	29	0.842105	19	0.566243	0.000275067	1
Chr10	8420836	8420837			0.166667	18	0.7	10	0.533333	0.0113345	1
Chr10	94151528	94151529		Ccdc41	0	11	0.5	8	0.5	0.0180599	1
Chr10	60267395	60267396	Unc5b		0	12	0.5	6	0.5	0.0245098	1
Chr10	120928014	120928015			0.105263	19	0.571429	7	0.466165	0.0277592	1
Chr10	59394859	59394860			0.421053	19	0.866667	15	0.445614	0.0127924	1
Chr10	8421034	8421035			0.230769	13	0.666667	12	0.435897	0.04718	1
Chr10	126982983	126982984	Lrp1		0	13	0.428571	7	0.428571	0.0307018	1
Chr10	47117116	47117117			0	12	0.428571	7	0.428571	0.0361197	1
Chr10	66350450	66350451			0	12	0.428571	7	0.428571	0.0361197	1
Chr10	20824469	20824470			0	21	0.4	10	0.4	0.00667408	1
Chr10	53881390	53881391			0	12	0.4	15	0.4	0.0200297	1
Chr10	74846075	74846076			0	12	0.4	10	0.4	0.0287081	1
Chr10	57783349	57783350			0	20	0.4	5	0.4	0.0333333	1
Chr10	120928024	120928025			0	19	0.4	5	0.4	0.0362319	1
Chr10	6624363	6624364			0	18	0.4	5	0.4	0.0395257	1
Chr10	24884881	24884882			0	16	0.4	5	0.4	0.047619	1
Chr10	68037850	68037851			0	15	0.363636	11	0.363636	0.0220736	1
Chr10	5039867	5039868			0.461538	13	0.814815	27	0.353276	0.0323433	1
Chr10	128027854	128027855		Erbb3	0	22	0.333333	12	0.333333	0.0106736	1
Chr10	88201065	88201066	Arl1		0	18	0.333333	12	0.333333	0.0180624	1
Chr10	75926889	75926890	Ybey		0	27	0.333333	6	0.333333	0.0284091	1
Chr10	115855399	115855400	Kcnmb4		0	26	0.333333	6	0.333333	0.0302419	1
Chr10	23130079	23130080			0	13	0.333333	12	0.333333	0.0391304	1
Chr10	10545563	10545564	Grm1		0	22	0.333333	6	0.333333	0.0396825	1
Chr10	110943472	110943473	Phlda1		0.0384615	26	0.352941	17	0.31448	0.0105891	1
Chr11	94318434	94318435	Cacna1g		0	12	0.736842	19	0.736842	8.83429e-05	1
Chr11	118950589	118950590			0.133333	15	0.8	5	0.666667	0.0139319	1
Chr11	88169226	88169227	Msi2		0.125	8	0.785714	14	0.660714	0.00619195	1
Chr11	96882440	96882441	Sp6		0	8	0.6	5	0.6	0.034965	1
Chr11	32539970	32539971			0.142857	14	0.666667	6	0.52381	0.0374097	1
Chr11	13279756	13279757			0	10	0.5	8	0.5	0.0228758	1
Chr11	111878323	111878324			0	10	0.5	8	0.5	0.0228758	1
Chr11	88705073	88705074	Akap1		0	9	0.5	6	0.5	0.043956	1
Chr11	70450054	70450055			0.285714	7	0.769231	26	0.483516	0.0274379	1
Chr11	70450061	70450062			0.285714	7	0.76	25	0.474286	0.0318053	1
Chr11	70450078	70450079			0.285714	7	0.76	25	0.474286	0.0318053	1
Chr11	82068299	82068300			0.0357143	28	0.5	6	0.464286	0.0123987	1
Chr11	75240010	75240011			0.181818	11	0.615385	13	0.433566	0.04718	1
Chr11	86837731	86837732			0.357143	14	0.789474	19	0.432331	0.0286204	1
Chr11	88964666	88964667			0	13	0.421053	19	0.421053	0.0104079	1
Chr11	120481678	120481679	Sirt7		0	15	0.416667	12	0.416667	0.00981048	1
Chr11	108959197	108959198			0	15	0.4	10	0.4	0.0166008	1
Chr11	98698144	98698145	Rapgefl1		0	14	0.4	10	0.4	0.0197628	1
Chr11	97486162	97486163			0	26	0.4	5	0.4	0.0215054	1
Chr11	85647280	85647281	Tbx2		0	23	0.4	5	0.4	0.026455	1
Chr11	69893180	69893181			0	21	0.4	5	0.4	0.0307692	1
Chr11	90226003	90226004	Hlf		0	15	0.375	8	0.375	0.0316206	1
Chr11	106062404	106062405	Ccdc47		0	12	0.363636	11	0.363636	0.0372671	1
Chr11	101508044	101508045			0.3125	16	0.666667	27	0.354167	0.0316166	1
Chr11	72268485	72268486	Spns2		0	18	0.333333	12	0.333333	0.0180624	1
Chr11	115465710	115465711	Mrps7	Gga3	0	31	0.333333	6	0.333333	0.0225225	1
Chr11	89806789	89806790			0	27	0.333333	6	0.333333	0.0284091	1
Chr11	21270907	21270908		Ugp2	0	26	0.333333	6	0.333333	0.0302419	1
Chr11	67916800	67916801	Stx8		0	24	0.333333	6	0.333333	0.0344828	1
Chr11	115714664	115714665	Llgl2		0	23	0.333333	6	0.333333	0.0369458	1
Chr11	45887663	45887664	Adam19		0	20	0.333333	6	0.333333	0.0461538	1
Chr11	71960906	71960907			0	31	0.315789	19	0.315789	0.00170741	1
Chr11	44755459	44755460	Ebf1		0	16	0.3125	32	0.3125	0.0195716	1
Chr11	94526911	94526912	Xylt2		0.0526316	19	0.363636	11	0.311005	0.0472401	1
Chr11	32489487	32489488	Stk10		0	32	0.3	20	0.3	0.00190387	1
Chr11	71960885	71960886			0	32	0.3	20	0.3	0.00190387	1
Chr11	71960874	71960875			0	16	0.3	10	0.3	0.0461538	1
Chr11	95475777	95475778			0	30	0.285714	14	0.285714	0.00737379	1
Chr12	114531644	114531645			0.363636	11	1	8	0.636364	0.0128205	1
Chr12	3376260	3376261	Kif3c		0.416667	12	1	16	0.583333	0.000668896	1
Chr12	5065779	5065780			0	10	0.538462	13	0.538462	0.00748908	1
Chr12	102950025	102950026	Tc2n	Tc2n	0.5	20	1	19	0.5	0.00043592	1
Chr12	47750800	47750801			0	8	0.5	12	0.5	0.0418989	1
Chr12	111150268	111150269			0	24	0.4	10	0.4	0.0045282	1
Chr12	68851101	68851102			0	22	0.4	10	0.4	0.00583982	1
Chr12	104630405	104630406	Otub2		0	20	0.4	10	0.4	0.00766284	1
Chr12	94076895	94076896			0	13	0.4	10	0.4	0.0237154	1
Chr12	85706537	85706538	Coq6		0.625	16	1	21	0.375	0.00344462	1
Chr12	85559365	85559366	C130039O16Rik		0	18	0.333333	9	0.333333	0.0287179	1
Chr12	25415134	25415135			0.615385	26	0.921875	64	0.30649	0.0010008	1
Chr12	5063951	5063952			0.2	25	0.5	50	0.3	0.0139356	1
Chr12	41568580	41568581	Dock4		0	18	0.285714	14	0.285714	0.0278365	1
Chr13	117814040	117814041	Parp8		0.2	10	1	6	0.8	0.00699301	1
Chr13	13995324	13995325			0.15	20	0.916667	12	0.766667	2.94208e-05	1
Chr13	52335606	52335607			0	16	0.666667	6	0.666667	0.00205058	1
Chr13	60034413	60034414			0	6	0.647059	17	0.647059	0.01373	1
Chr13	24796274	24796275	Fam65b		0	10	0.555556	9	0.555556	0.0108359	1
Chr13	45973434	45973435	Atxn1		0.55	20	1	29	0.45	8.1754e-05	1
Chr13	72766010	72766011	Gm20554	Irx2	0	37	0.4	5	0.4	0.0116144	1
Chr13	103032171	103032172			0	30	0.375	8	0.375	0.00663822	1
Chr13	97845896	97845897	Fam169a		0	14	0.363636	11	0.363636	0.026087	1
Chr13	110415872	110415873	Pde4d		0	16	0.3125	16	0.3125	0.0433815	1
Chr14	76331323	76331324	Gtf2f2		0	24	0.5	8	0.5	0.00194661	1
Chr14	119369111	119369112	Dnajc3		0	17	0.5	6	0.5	0.0112931	1
Chr14	63859624	63859625	Gata4		0	12	0.5	8	0.5	0.0144479	1
Chr14	63859609	63859610	Gata4		0	10	0.5	8	0.5	0.0228758	1
Chr14	90745662	90745663			0	30	0.470588	17	0.470588	7.73077e-05	1
Chr14	113557856	113557857			0	16	0.444444	9	0.444444	0.00996047	1
Chr14	34530250	34530251			0	12	0.428571	7	0.428571	0.0361197	1
Chr14	121781111	121781112			0	18	0.4	5	0.4	0.0395257	1
Chr14	104722372	104722373			0	14	0.375	8	0.375	0.0363636	1
Chr14	51593024	51593025			0	20	0.333333	6	0.333333	0.0461538	1
Chr14	121233455	121233456			0	20	0.333333	6	0.333333	0.0461538	1
Chr14	33474415	33474416	3425401B19Rik		0	20	0.285714	14	0.285714	0.0215844	1
Chr14	47797980	47797981	Gch1		0	36	0.285714	7	0.285714	0.0232558	1
Chr15	25520507	25520508			0	10	0.8	5	0.8	0.003663	1
Chr15	84779642	84779643	5031439G07Rik		0	7	0.8	5	0.8	0.010101	1
Chr15	103064480	103064481	Cbx5		0	5	0.8	5	0.8	0.047619	1
Chr15	81668806	81668807			0.111111	9	0.8	5	0.688889	0.022977	1
Chr15	51956772	51956773			0	13	0.666667	6	0.666667	0.00386997	1
Chr15	98541010	98541011	Ccdc65		0	14	0.5	6	0.5	0.0175439	1
Chr15	101277166	101277167		1700011A15Rik	0	10	0.5	6	0.5	0.0357143	1
Chr15	23706298	23706299			0.411765	17	0.909091	11	0.497326	0.0161204	1
Chr15	91147324	91147325	Slc2a13		0	13	0.428571	7	0.428571	0.0307018	1
Chr15	78730142	78730143		Sh3bp1	0	11	0.428571	7	0.428571	0.0428922	1
Chr15	73347238	73347239	Dennd3		0	14	0.4	10	0.4	0.0197628	1
Chr15	83999073	83999074	Pnpla3		0	24	0.4	5	0.4	0.0246305	1
Chr15	78433593	78433594	Cyth4		0	19	0.4	5	0.4	0.0362319	1
Chr15	102041903	102041904	Zfp740		0	18	0.4	5	0.4	0.0395257	1
Chr15	25681895	25681896	Myo10		0.65	20	1	13	0.35	0.0265812	1
Chr15	75805161	75805162	Zfp707		0	26	0.347826	23	0.347826	0.00108722	1
Chr15	36726432	36726433	Ywhaz		0	19	0.333333	12	0.333333	0.0157318	1
Chr15	80728744	80728745	Tnrc6b		0	16	0.333333	18	0.333333	0.0197575	1
Chr15	97639000	97639001	Hdac7		0	17	0.3125	16	0.3125	0.0184043	1
Chr15	99848278	99848279			0.0714286	14	0.375	48	0.303571	0.045924	1
Chr15	100998049	100998050			0	16	0.3	10	0.3	0.0461538	1
Chr15	20151245	20151246			0	33	0.285714	7	0.285714	0.0269231	1
Chr16	48022114	48022115			0.222222	9	1	13	0.777778	0.000211089	1
Chr16	70429924	70429925	Gbe1		0	14	0.666667	6	0.666667	0.00309598	1
Chr16	48450053	48450054	Morc1		0	9	0.5	6	0.5	0.043956	1
Chr16	24805397	24805398	Lpp		0	21	0.444444	9	0.444444	0.0045977	1
Chr16	43142817	43142818			0	12	0.375	8	0.375	0.0491228	1
Chr16	36107014	36107015			0.0666667	15	0.423077	26	0.35641	0.0298504	1
Chr16	17452223	17452224	Crkl		0	38	0.333333	6	0.333333	0.0158562	1
Chr16	4987657	4987658	Sept12		0	32	0.333333	6	0.333333	0.0213371	1
Chr16	16161460	16161461			0	14	0.333333	12	0.333333	0.0331104	1
Chr16	65588488	65588489			0	20	0.333333	6	0.333333	0.0461538	1
Chr16	4568720	4568721			0	18	0.315789	19	0.315789	0.019656	1
Chr16	96303921	96303922	Brwd1		0	23	0.3	10	0.3	0.0219941	1
Chr17	85808177	85808178	Camkmt		0	15	1	5	1	6.44995e-05	1
Chr17	23882834	23882835		Kremen2	0	15	0.8	5	0.8	0.00103199	1
Chr17	88947041	88947042	Klraq1		0	13	0.666667	15	0.666667	0.000250627	1
Chr17	67715255	67715256			0	9	0.666667	6	0.666667	0.010989	1
Chr17	50810933	50810934	Plcl2		0	14	0.5	12	0.5	0.00401338	1
Chr17	17196614	17196615			0	17	0.5	6	0.5	0.0112931	1
Chr17	84176526	84176527	Mta3		0	10	0.5	12	0.5	0.0151984	1
Chr17	12464059	12464060	Map3k4		0.0769231	13	0.571429	7	0.494505	0.0307018	1
Chr17	29764260	29764261	Rnf8		0	24	0.4	5	0.4	0.0246305	1
Chr17	11584191	11584192	Park2		0	12	0.4	10	0.4	0.0287081	1
Chr17	79023464	79023465	Vit		0	22	0.384615	13	0.384615	0.00396449	1
Chr17	32470909	32470910	Akap8l		0	12	0.375	8	0.375	0.0491228	1
Chr17	81127028	81127029	Map4k3		0	23	0.333333	24	0.333333	0.00389809	1
Chr17	75823539	75823540			0	26	0.333333	15	0.333333	0.00400722	1
Chr17	41276281	41276282			0	20	0.333333	12	0.333333	0.0137653	1
Chr17	84088553	84088554			0	28	0.333333	6	0.333333	0.026738	1
Chr17	84088565	84088566			0	28	0.333333	6	0.333333	0.026738	1
Chr17	84088570	84088571			0	28	0.333333	6	0.333333	0.026738	1
Chr17	84088574	84088575			0	28	0.333333	6	0.333333	0.026738	1
Chr17	50810938	50810939	Plcl2		0	14	0.333333	12	0.333333	0.0331104	1
Chr17	27794164	27794165	Pacsin1		0	20	0.333333	6	0.333333	0.0461538	1
Chr17	79856197	79856198			0	20	0.333333	6	0.333333	0.0461538	1
Chr17	80293211	80293212	Atl2		0.56	25	0.875	16	0.315	0.0447095	1
Chr18	86730546	86730547			0	7	0.636364	11	0.636364	0.0128205	1
Chr18	86730334	86730335			0	10	0.5	10	0.5	0.0325077	1
Chr18	25650346	25650347	Celf4		0	10	0.444444	9	0.444444	0.0325077	1
Chr18	37813551	37813552	Pcdha4-g		0	14	0.428571	7	0.428571	0.0263158	1
Chr18	75618061	75618062	Ctif		0	22	0.4	5	0.4	0.02849	1
Chr18	54190895	54190896			0	16	0.4	5	0.4	0.047619	1
Chr18	7769861	7769862			0	14	0.375	8	0.375	0.0363636	1
Chr18	13093597	13093598	Osbpl1a		0	17	0.333333	12	0.333333	0.0208412	1
Chr18	37841884	37841885	Pcdha4-g		0	22	0.333333	6	0.333333	0.0396825	1
Chr18	37841902	37841903	Pcdha4-g		0	22	0.333333	6	0.333333	0.0396825	1
Chr18	12312113	12312114	Riok3		0	21	0.333333	6	0.333333	0.042735	1
Chr18	24937296	24937297	Fhod3		0	14	0.291667	24	0.291667	0.0334072	1
Chr18	36465485	36465486			0	20	0.285714	14	0.285714	0.0215844	1
Chr19	38555572	38555573			0	5	0.8	5	0.8	0.047619	1
Chr19	37583473	37583474			0	6	0.75	8	0.75	0.00965701	1
Chr19	8280138	8280139	Slc22a29		0.0625	16	0.75	8	0.6875	0.00131752	1
Chr19	56499549	56499550	Casp7		0	10	0.666667	6	0.666667	0.00824176	1
Chr19	31217528	31217529	Prkg1		0	16	0.6	5	0.6	0.0075188	1
Chr19	41979015	41979016			0.238095	21	0.833333	6	0.595238	0.0151819	1
Chr19	7503624	7503625	Rtn3		0	18	0.4	10	0.4	0.0102564	1
Chr19	39323218	39323219	Cyp2c53-ps		0.434783	23	0.814815	27	0.380032	0.00789371	1
Chr19	59145995	59145996	4930506M07Rik		0	12	0.375	16	0.375	0.0237087	1
Chr19	54351677	54351678			0	19	0.3	10	0.3	0.0328407	1
Chr19	58374890	58374891	Gfra1		0	29	0.285714	28	0.285714	0.00188095	1
Chr19	49144719	49144720			0	23	0.285714	21	0.285714	0.00768715	1
Chr19	57545002	57545003	Trub1		0	26	0.285714	14	0.285714	0.0109531	1
ChrX	72919712	72919713			0	7	0.954545	22	0.954545	5.12564e-06	0.342186
ChrX	54976219	54976220			0.166667	6	1	6	0.833333	0.0151515	1
ChrX	57182251	57182252			0	10	0.666667	15	0.666667	0.000964892	1
ChrX	50318889	50318890			0.0588235	17	0.666667	9	0.607843	0.0022256	1
ChrX	156700347	156700348			0	7	0.545455	11	0.545455	0.0377074	1
ChrX	11834582	11834583			0	20	0.5	8	0.5	0.0034188	1
ChrX	129863593	129863594			0	16	0.5	8	0.5	0.00658762	1
ChrX	109008486	109008487			0	18	0.444444	9	0.444444	0.00717949	1
ChrX	115474702	115474703			0	13	0.4	10	0.4	0.0237154	1
ChrX	140737255	140737256			0	18	0.4	5	0.4	0.0395257	1
ChrX	17710469	17710470			0	16	0.363636	11	0.363636	0.0188034	1
ChrX	11756622	11756623			0	16	0.357143	14	0.357143	0.0140485	1
ChrX	39508670	39508671	Stag2		0	28	0.333333	12	0.333333	0.00541635	1
ChrX	8277151	8277152			0	16	0.333333	15	0.333333	0.017674	1
ChrX	44709082	44709083			0	15	0.333333	12	0.333333	0.0282051	1
ChrX	74487902	74487903			0	18	0.333333	9	0.333333	0.0287179	1
ChrX	131011061	131011062		Taf7l	0	25	0.333333	6	0.333333	0.0322581	1
ChrX	55915317	55915318			0	20	0.333333	6	0.333333	0.0461538	1
ChrX	18973001	18973002			0	36	0.285714	14	0.285714	0.0043465	1
ChrX	27209936	27209937			0	25	0.285714	14	0.285714	0.0121701	1
ChrX	27209960	27209961			0	25	0.285714	14	0.285714	0.0121701	1
ChrX	162940095	162940096	Tceanc		0	22	0.285714	14	0.285714	0.0169935	1
Bold highlighted denotes methylation exclusively in the CpG islands.

## Sheet: MCB-04vs4-Hyper-CHH
Table S1 Genes in male offspring from high maternal folic acid (HMFA) diet, which exhibited hyper methylation (P < 0.05) compared with genes in male offspring from low maternal folic acid (LMFA) in CHH contexts.
Chromosome	Chromosome start	Chromosome end	Gene name	Promoter	CB-04 Male meth_ratio	CB-04 Male total CpG	CB-4 Male meth_ratio	CB-4 Male total CpG	Meth diff	P value	Adj P value
Chr1	33744832	33744833			0	20	0.571429	7	0.571429	0.0019943	1
Chr1	60707135	60707136			0	5	1	8	1	0.000777001	1
Chr1	92848204	92848205		Prlh	0	12	0.5	12	0.5	0.01373	1
Chr1	121231696	121231697			0	5	0.8	5	0.8	0.047619	1
Chr1	121231736	121231737			0	5	0.8	5	0.8	0.047619	1
Chr1	129379582	129379583			0.1	10	0.625	16	0.525	0.0143492	1
Chr1	129379614	129379615			0.0625	16	0.5	20	0.4375	0.00909144	1
Chr1	129379622	129379623			0.0909091	11	0.625	16	0.534091	0.00761112	1
Chr1	132790624	132790625			0	10	0.5	6	0.5	0.0357143	1
Chr1	135588693	135588694			0.571429	14	1	19	0.428571	0.00271135	1
Chr1	138470816	138470817			0.0666667	15	0.6	10	0.533333	0.00680258	1
Chr1	142820977	142820978			0.0714286	28	0.5	8	0.428571	0.014404	1
Chr1	146108476	146108477			0.133333	15	1	7	0.866667	0.000211089	1
Chr1	146108483	146108484			0	15	0.571429	7	0.571429	0.00478469	1
Chr1	150823976	150823977			0	11	0.5	6	0.5	0.0294118	1
Chr1	153098303	153098304			0.181818	11	0.666667	12	0.484848	0.0360748	1
Chr1	155040265	155040266			0	11	0.428571	7	0.428571	0.0428922	1
Chr1	155351895	155351896	Npl		0.285714	7	0.833333	12	0.547619	0.0449115	1
Chr1	157846592	157846593			0	11	0.5	6	0.5	0.0294118	1
Chr1	158481769	158481770			0	14	0.416667	12	0.416667	0.0120401	1
Chr1	164653379	164653380	Prrc2c		0.222222	9	0.888889	9	0.666667	0.0152201	1
Chr1	164653387	164653388	Prrc2c		0.222222	9	0.888889	9	0.666667	0.0152201	1
Chr1	164653388	164653389	Prrc2c		0.222222	9	0.888889	9	0.666667	0.0152201	1
Chr1	184906597	184906598			0	10	0.461538	13	0.461538	0.0190793	1
Chr1	186511190	186511191			0	11	0.571429	42	0.571429	0.000486639	1
Chr1	195367677	195367678			0	10	0.444444	9	0.444444	0.0325077	1
Chr2	12932458	12932459	C1ql3		0	8	0.571429	7	0.571429	0.025641	1
Chr2	12932468	12932469	C1ql3		0	9	0.5	8	0.5	0.0294118	1
Chr2	12932470	12932471	C1ql3		0	9	0.5	8	0.5	0.0294118	1
Chr2	12932471	12932472	C1ql3		0	9	0.5	8	0.5	0.0294118	1
Chr2	12932474	12932475	C1ql3		0	10	0.5	8	0.5	0.0228758	1
Chr2	12932476	12932477	C1ql3		0	10	0.5	8	0.5	0.0228758	1
Chr2	12932477	12932478	C1ql3		0	10	0.5	8	0.5	0.0228758	1
Chr2	12932479	12932480	C1ql3		0	10	0.5	8	0.5	0.0228758	1
Chr2	12932481	12932482	C1ql3		0	10	0.5	8	0.5	0.0228758	1
Chr2	12932482	12932483	C1ql3		0	10	0.5	8	0.5	0.0228758	1
Chr2	12932488	12932489	C1ql3		0	10	0.571429	7	0.571429	0.0147059	1
Chr2	12932489	12932490	C1ql3		0	10	0.5	6	0.5	0.0357143	1
Chr2	15509956	15509957			0	12	0.666667	6	0.666667	0.00490196	1
Chr2	17643751	17643752	Nebl		0.0714286	14	0.6	5	0.528571	0.0374097	1
Chr2	23151662	23151663			0	9	0.5	10	0.5	0.0325077	1
Chr2	31735685	31735686			0.133333	15	0.6	30	0.466667	0.00404342	1
Chr2	31735863	31735864			0.142857	7	0.6	30	0.457143	0.0422446	1
Chr2	34699051	34699052			0.1	10	0.636364	11	0.536364	0.0237358	1
Chr2	34699057	34699058			0.1	10	0.636364	11	0.536364	0.0237358	1
Chr2	34699059	34699060			0.1	10	0.636364	11	0.536364	0.0237358	1
Chr2	35055883	35055884	Rab14		0	12	0.428571	7	0.428571	0.0361197	1
Chr2	39453865	39453866			0	7	0.666667	6	0.666667	0.020979	1
Chr2	39453867	39453868			0	7	0.666667	6	0.666667	0.020979	1
Chr2	39453871	39453872			0	7	0.666667	6	0.666667	0.020979	1
Chr2	39453872	39453873			0	7	0.666667	6	0.666667	0.020979	1
Chr2	39453879	39453880			0	7	0.8	5	0.8	0.010101	1
Chr2	49307779	49307780	Epc2		0	16	0.428571	7	0.428571	0.0197628	1
Chr2	49921598	49921599		Lypd6	0.0625	16	0.6	5	0.5375	0.0275689	1
Chr2	54452467	54452468	Galnt13		0.30303	33	0.896552	29	0.593521	2.00604e-06	0.132402
Chr2	65901556	65901557			0	12	0.444444	18	0.444444	0.00999654	1
Chr2	72275626	72275627	B230120H23Rik		0.133333	15	0.666667	9	0.533333	0.0214883	1
Chr2	77851105	77851106			0.4	5	1	13	0.6	0.0122549	1
Chr2	98507238	98507239			0.30303	33	0.727273	22	0.424242	0.00269555	1
Chr2	102026202	102026203	Ldlrad3		0	8	0.545455	11	0.545455	0.0180599	1
Chr2	102026204	102026205	Ldlrad3		0	8	0.545455	11	0.545455	0.0180599	1
Chr2	102026209	102026210	Ldlrad3		0	8	0.545455	11	0.545455	0.0180599	1
Chr2	102026214	102026215	Ldlrad3		0	8	0.545455	11	0.545455	0.0180599	1
Chr2	102026220	102026221	Ldlrad3		0	8	0.545455	11	0.545455	0.0180599	1
Chr2	102026222	102026223	Ldlrad3		0	8	0.5	12	0.5	0.0418989	1
Chr2	102026224	102026225	Ldlrad3		0	8	0.5	12	0.5	0.0418989	1
Chr2	102026226	102026227	Ldlrad3		0	8	0.5	12	0.5	0.0418989	1
Chr2	102026231	102026232	Ldlrad3		0	8	0.5	12	0.5	0.0418989	1
Chr2	102026237	102026238	Ldlrad3		0	8	0.545455	11	0.545455	0.0180599	1
Chr2	102026239	102026240	Ldlrad3		0	8	0.545455	11	0.545455	0.0180599	1
Chr2	128982439	128982440			0	9	0.6	5	0.6	0.0274725	1
Chr2	148150119	148150120			0	8	0.571429	7	0.571429	0.025641	1
Chr2	150423004	150423005	Apmap		0.272727	11	0.833333	6	0.560606	0.0497738	1
Chr2	156667838	156667839	Tgif2		0	11	0.5	8	0.5	0.0180599	1
Chr2	168758286	168758287	Zfp64		0	6	0.8	5	0.8	0.0151515	1
Chr2	170174668	170174669	Bcas1		0.2	10	1	10	0.8	0.000714456	1
Chr2	170174669	170174670	Bcas1		0.2	10	1	10	0.8	0.000714456	1
Chr2	170174670	170174671	Bcas1		0.2	10	1	10	0.8	0.000714456	1
Chr2	170174676	170174677	Bcas1		0.2	10	1	10	0.8	0.000714456	1
Chr2	170174680	170174681	Bcas1		0.2	10	1	10	0.8	0.000714456	1
Chr2	173239222	173239223			0	8	0.6	5	0.6	0.034965	1
Chr3	7746472	7746473			0	10	0.583333	12	0.583333	0.00534759	1
Chr3	11055404	11055405			0	7	0.75	8	0.75	0.00699301	1
Chr3	11055406	11055407			0.142857	7	0.75	8	0.607143	0.0405594	1
Chr3	11055413	11055414			0.142857	7	0.75	8	0.607143	0.0405594	1
Chr3	11055423	11055424			0	6	1	6	1	0.0021645	1
Chr3	11619937	11619938			0.333333	6	0.869565	23	0.536232	0.0180077	1
Chr3	11620394	11620395			0.333333	6	0.869565	23	0.536232	0.0180077	1
Chr3	16237270	16237271			0	18	0.466667	30	0.466667	0.000586671	1
Chr3	19668842	19668843			0.0666667	15	0.5	22	0.433333	0.0106128	1
Chr3	33819528	33819529			0	17	0.666667	30	0.666667	5.11097e-06	0.293606
Chr3	36550621	36550622	Trpc3		0	7	0.555556	9	0.555556	0.0336538	1
Chr3	37379119	37379120	Spata5		0.0588235	34	0.555556	18	0.496732	0.00012428	1
Chr3	37873797	37873798	LOC626410		0	17	0.448276	29	0.448276	0.000718022	1
Chr3	38716235	38716236			0	11	0.571429	14	0.571429	0.00292906	1
Chr3	44965241	44965242			0.25	8	1	6	0.75	0.00965701	1
Chr3	51010633	51010634			0	11	0.628571	35	0.628571	0.000239984	1
Chr3	51750686	51750687	Maml3		0	9	0.470588	17	0.470588	0.0232706	1
Chr3	52767075	52767076			0	12	0.428571	14	0.428571	0.0170569	1
Chr3	53129254	53129255			0.0666667	30	0.5	12	0.433333	0.0036109	1
Chr3	53403744	53403745	Frem2		0	14	0.8	5	0.8	0.00128999	1
Chr3	55873600	55873601	Nbea		0	22	0.40625	32	0.40625	0.000332586	1
Chr3	55954841	55954842	Nbea		0.0909091	11	0.533333	15	0.442424	0.0361556	1
Chr3	65384344	65384345			0	20	0.4	30	0.4	0.00141703	1
Chr3	65785930	65785931			0	11	0.5	6	0.5	0.0294118	1
Chr3	66474750	66474751			0.0769231	13	0.5	8	0.423077	0.0474716	1
Chr3	67213736	67213737			0.03125	32	0.458333	48	0.427083	2.61479e-05	0.98319
Chr3	69262315	69262316	Ppm1l		0	9	0.5	6	0.5	0.043956	1
Chr3	75655745	75655746			0.4	5	0.933333	15	0.533333	0.0319917	1
Chr3	79469144	79469145	Rxfp1		0.047619	21	0.5	6	0.452381	0.0247863	1
Chr3	89055703	89055704			0	14	0.428571	7	0.428571	0.0263158	1
Chr3	90630433	90630434			0.555556	9	1	14	0.444444	0.0142292	1
Chr3	90630436	90630437			0.444444	9	0.928571	14	0.484127	0.0183066	1
Chr3	103002669	103002670			0.28	25	0.9375	16	0.6575	5.90552e-05	1
Chr3	121745134	121745135			0	16	0.5	8	0.5	0.00658762	1
Chr3	129326403	129326404	Elovl6		0	14	0.5	8	0.5	0.00956938	1
Chr3	129365253	129365254			0	14	0.5	12	0.5	0.00401338	1
Chr3	135673542	135673543			0	10	0.416667	24	0.416667	0.0169056	1
Chr3	138472019	138472020	Tspan5		0.0666667	15	0.8	5	0.733333	0.00490196	1
Chr3	152270405	152270406	Ak5		0	32	0.6	10	0.6	4.00321e-05	1
Chr4	32025716	32025717			0	17	0.5	8	0.5	0.0055336	1
Chr4	32025722	32025723			0	17	0.5	8	0.5	0.0055336	1
Chr4	32025725	32025726			0	17	0.428571	7	0.428571	0.0172925	1
Chr4	33239347	33239348	Gabrr1		0	6	0.666667	9	0.666667	0.0277722	1
Chr4	43136287	43136288	Unc13b		0	23	0.416667	12	0.416667	0.00243969	1
Chr4	45966322	45966323			0	9	0.8	5	0.8	0.004995	1
Chr4	57303161	57303162	Ptpn3		0	16	0.444444	9	0.444444	0.00996047	1
Chr4	70928455	70928456			0	8	0.6	5	0.6	0.034965	1
Chr4	89199380	89199381			0	9	0.5	6	0.5	0.043956	1
Chr4	89199474	89199475			0	9	0.5	6	0.5	0.043956	1
Chr4	104748673	104748674	Prkaa2		0	8	0.571429	7	0.571429	0.025641	1
Chr4	124719479	124719480	Gnl2		0.2	10	0.692308	13	0.492308	0.0360748	1
Chr4	124719495	124719496	Gnl2		0.2	10	0.692308	13	0.492308	0.0360748	1
Chr4	129285081	129285082	Tmem234		0	16	0.5	8	0.5	0.00658762	1
Chr4	135684651	135684652			0.5	6	1	9	0.5	0.043956	1
Chr4	155295764	155295765			0.5	8	1	12	0.5	0.0144479	1
Chr5	4994711	4994712	Cdk14		0.5	6	1	9	0.5	0.043956	1
Chr5	5758294	5758295			0	17	0.6	5	0.6	0.00649351	1
Chr5	5758296	5758297			0	17	0.6	5	0.6	0.00649351	1
Chr5	5758302	5758303			0	17	0.6	5	0.6	0.00649351	1
Chr5	5758303	5758304			0.0588235	17	0.6	5	0.541176	0.0239234	1
Chr5	5758304	5758305			0	17	0.6	5	0.6	0.00649351	1
Chr5	5758309	5758310			0	17	0.6	5	0.6	0.00649351	1
Chr5	5758310	5758311			0	17	0.6	5	0.6	0.00649351	1
Chr5	30817328	30817329	Cib4		0	14	0.571429	14	0.571429	0.00193237	1
Chr5	31556573	31556574	Ift172		0	9	0.6	5	0.6	0.0274725	1
Chr5	35623455	35623456	Adra2c		0	30	0.4	10	0.4	0.00229784	1
Chr5	51978164	51978165			0	15	0.461538	13	0.461538	0.00455487	1
Chr5	59420817	59420818			0	7	0.6	5	0.6	0.0454545	1
Chr5	66893222	66893223	Apbb2		0	7	0.590909	22	0.590909	0.00842912	1
Chr5	75193795	75193796			0.0769231	13	0.5	8	0.423077	0.0474716	1
Chr5	76158357	76158358			0	10	0.6	5	0.6	0.021978	1
Chr5	92538222	92538223			0.555556	9	1	14	0.444444	0.0142292	1
Chr5	92538225	92538226			0.555556	9	1	14	0.444444	0.0142292	1
Chr5	102618977	102618978			0	35	0.416667	48	0.416667	2.69593e-06	0.16895
Chr5	102890322	102890323			0.0833333	12	0.642857	14	0.559524	0.00530354	1
Chr5	104111363	104111364			0.25	8	1	15	0.75	0.000277373	1
Chr5	104111365	104111366			0.25	8	1	15	0.75	0.000277373	1
Chr5	104111369	104111370			0.125	8	1	15	0.875	3.26322e-05	1
Chr5	104111370	104111371			0.25	8	1	15	0.75	0.000277373	1
Chr5	104111374	104111375			0.25	8	1	15	0.75	0.000277373	1
Chr5	106149816	106149817	Lrrc8d		0	16	0.8	5	0.8	0.000835422	1
Chr5	108679379	108679380			0	19	0.5	28	0.5	0.00017543	1
Chr5	112565876	112565877			0	30	0.4	30	0.4	0.000123618	1
Chr5	116425868	116425869	Cit		0	7	0.5	14	0.5	0.0468008	1
Chr5	116936590	116936591	Srrm4		0	7	0.833333	6	0.833333	0.004662	1
Chr5	116938562	116938563	Srrm4		0	5	0.666667	9	0.666667	0.030969	1
Chr5	117229789	117229790			0.4	5	0.928571	28	0.528571	0.0165209	1
Chr5	117525982	117525983			0	12	0.555556	27	0.555556	0.000911885	1
Chr5	117526050	117526051			0.1	40	0.533333	30	0.433333	0.000115017	1
Chr5	118355659	118355660	Nos1		0	23	0.538462	13	0.538462	0.000205566	1
Chr5	122877997	122877998	Anapc7		0.111111	9	0.6	15	0.488889	0.0333399	1
Chr5	123867600	123867601	Mlxip		0	16	0.461538	26	0.461538	0.00111915	1
Chr5	129286236	129286237	Rimbp2		0	8	0.5	10	0.5	0.0359477	1
Chr5	129352676	129352677	Rimbp2		0	10	0.5	20	0.5	0.0109937	1
Chr5	129755547	129755548			0	10	0.590909	22	0.590909	0.00164696	1
Chr5	131557449	131557450	Wbscr17		0	8	0.5	12	0.5	0.0418989	1
Chr5	135896114	135896115	Hip1		0	15	0.444444	9	0.444444	0.0118577	1
Chr5	136506255	136506256	Dtx2		0.05	20	0.5	10	0.45	0.00884173	1
Chr5	136508570	136508571	Dtx2		0.0666667	30	0.551724	29	0.485057	5.35455e-05	1
Chr5	136574641	136574642	Rasa4		0	18	0.529412	17	0.529412	0.000344298	1
Chr5	138929750	138929751			0.333333	15	0.818182	11	0.484848	0.0214161	1
Chr5	145471185	145471186			0.0909091	22	0.555556	18	0.464646	0.00205365	1
Chr5	147162765	147162766			0	13	0.428571	7	0.428571	0.0307018	1
Chr5	147498477	147498478			0	6	1	5	1	0.0021645	1
Chr5	151715949	151715950			0	18	0.5	8	0.5	0.00468227	1
Chr6	15345351	15345352	Foxp2		0.125	32	0.529412	34	0.404412	0.000621648	1
Chr6	24239108	24239109			0	12	0.5	8	0.5	0.0144479	1
Chr6	26461302	26461303			0.230769	13	0.75	8	0.519231	0.0318443	1
Chr6	48802290	48802291			0.411765	17	1	10	0.588235	0.00305099	1
Chr6	48802296	48802297			0.411765	17	1	10	0.588235	0.00305099	1
Chr6	48802298	48802299			0.333333	15	1	5	0.666667	0.0325077	1
Chr6	48802304	48802305			0.411765	17	1	10	0.588235	0.00305099	1
Chr6	48802305	48802306			0.411765	17	1	10	0.588235	0.00305099	1
Chr6	52496028	52496029			0	14	0.5	8	0.5	0.00956938	1
Chr6	57984767	57984768			0	8	0.666667	6	0.666667	0.014985	1
Chr6	75921472	75921473			0	6	0.555556	9	0.555556	0.043956	1
Chr6	76571128	76571129			0.333333	6	1	9	0.666667	0.010989	1
Chr6	76571131	76571132			0.333333	6	1	9	0.666667	0.010989	1
Chr6	76571133	76571134			0.333333	6	1	9	0.666667	0.010989	1
Chr6	79234246	79234247			0.444444	9	0.965517	29	0.521073	0.00135401	1
Chr6	99426402	99426403			0	10	0.428571	28	0.428571	0.0159447	1
Chr6	99767076	99767077			0	9	0.6	5	0.6	0.0274725	1
Chr6	112809522	112809523	Srgap3		0.428571	7	0.916667	12	0.488095	0.0379257	1
Chr6	112809708	112809709	Srgap3		0.428571	7	0.916667	12	0.488095	0.0379257	1
Chr6	120036435	120036436			0	16	0.666667	6	0.666667	0.00205058	1
Chr6	120036436	120036437			0	16	0.666667	6	0.666667	0.00205058	1
Chr6	120036437	120036438			0	16	0.666667	6	0.666667	0.00205058	1
Chr6	120036439	120036440			0	16	0.666667	6	0.666667	0.00205058	1
Chr6	120036440	120036441			0	16	0.666667	6	0.666667	0.00205058	1
Chr6	120036446	120036447			0	16	0.666667	6	0.666667	0.00205058	1
Chr6	120854231	120854232	Bid		0	15	0.615385	13	0.615385	0.000414079	1
Chr6	137347215	137347216	Ptpro		0.0588235	17	0.461538	13	0.402715	0.0247254	1
Chr6	146170975	146170976	Itpr2		0	10	0.416667	12	0.416667	0.0396446	1
Chr7	7962787	7962788			0.555556	9	1	15	0.444444	0.0118577	1
Chr7	24983213	24983214	Zfp111		0	7	0.695652	23	0.695652	0.00168582	1
Chr7	24983214	24983215	Zfp111		0.428571	7	0.916667	24	0.488095	0.013814	1
Chr7	24983217	24983218	Zfp111		0.428571	7	0.913043	23	0.484472	0.0157383	1
Chr7	24983219	24983220	Zfp111		0	7	0.666667	24	0.666667	0.00244716	1
Chr7	24983223	24983224	Zfp111		0.428571	7	0.875	24	0.446429	0.0292081	1
Chr7	24983225	24983226	Zfp111		0.428571	7	0.875	24	0.446429	0.0292081	1
Chr7	24983226	24983227	Zfp111		0.428571	7	0.875	24	0.446429	0.0292081	1
Chr7	24983228	24983229	Zfp111		0.428571	7	0.857143	21	0.428571	0.0431641	1
Chr7	24983549	24983550	Zfp111		0	6	0.761905	21	0.761905	0.00156076	1
Chr7	24983550	24983551	Zfp111		0.5	6	1	22	0.5	0.00610501	1
Chr7	24983553	24983554	Zfp111		0.5	6	1	21	0.5	0.00683761	1
Chr7	24983555	24983556	Zfp111		0.166667	6	0.727273	22	0.560606	0.0220736	1
Chr7	24983557	24983558	Zfp111		0.5	6	0.954545	22	0.454545	0.0222222	1
Chr7	24983559	24983560	Zfp111		0.5	6	0.954545	22	0.454545	0.0222222	1
Chr7	24983561	24983562	Zfp111		0.5	6	0.954545	22	0.454545	0.0222222	1
Chr7	24983562	24983563	Zfp111		0.5	6	0.954545	22	0.454545	0.0222222	1
Chr7	26095486	26095487	Tmem145		0.153846	13	0.8	10	0.646154	0.00343249	1
Chr7	30754025	30754026			0.333333	6	1	11	0.666667	0.00630252	1
Chr7	49868289	49868290	9830147E19Rik		0.125	8	0.588235	17	0.463235	0.0421053	1
Chr7	50445524	50445525	Zfp936		0.1875	16	1	6	0.8125	0.00112581	1
Chr7	53278625	53278626	Abcc6		0	12	0.6	5	0.6	0.0147059	1
Chr7	63256064	63256065	Nipa1		0	12	0.5	8	0.5	0.0144479	1
Chr7	69608903	69608904	Peg12		0	10	0.5	8	0.5	0.0228758	1
Chr7	88444741	88444742	Pde8a		0	7	0.6	5	0.6	0.0454545	1
Chr7	103061181	103061182			0	12	0.5	8	0.5	0.0144479	1
Chr7	103061185	103061186			0	12	0.5	8	0.5	0.0144479	1
Chr7	103061186	103061187			0	12	0.5	8	0.5	0.0144479	1
Chr7	103061193	103061194			0	12	0.5	8	0.5	0.0144479	1
Chr7	103814537	103814538	Tenm4		0.142857	14	0.6	10	0.457143	0.0324119	1
Chr7	108496636	108496637	Arap1		0	12	0.5	8	0.5	0.0144479	1
Chr7	110350477	110350478			0.357143	14	1	5	0.642857	0.0325077	1
Chr7	119345101	119345102			0	17	0.6	5	0.6	0.00649351	1
Chr7	125739136	125739137		Tmc5	0.0588235	17	0.8	5	0.741176	0.00326574	1
Chr7	127076096	127076097			0	15	0.5	8	0.5	0.00790514	1
Chr7	140625457	140625458			0	8	0.454545	11	0.454545	0.0445476	1
Chr7	140668733	140668734			0	29	0.5	6	0.5	0.00305577	1
Chr7	141131895	141131896	Adam12		0.0909091	22	0.5	8	0.409091	0.0293546	1
Chr8	11538695	11538696	Cars2		0.0322581	31	0.6	5	0.567742	0.00534759	1
Chr8	22238861	22238862			0	15	0.5	6	0.5	0.0150376	1
Chr8	23242610	23242611	Nek3		0	30	0.4	30	0.4	0.000123618	1
Chr8	24545950	24545951	Sfrp1		0	14	0.625	8	0.625	0.00212653	1
Chr8	29104819	29104820			0	20	0.7	10	0.7	5.89449e-05	1
Chr8	29632201	29632202			0.285714	14	1	5	0.714286	0.0108359	1
Chr8	29632204	29632205			0.285714	14	1	5	0.714286	0.0108359	1
Chr8	29632211	29632212			0.285714	14	1	5	0.714286	0.0108359	1
Chr8	29632351	29632352			0.357143	14	1	5	0.642857	0.0325077	1
Chr8	29632354	29632355			0.285714	14	1	5	0.714286	0.0108359	1
Chr8	29632361	29632362			0.285714	14	1	5	0.714286	0.0108359	1
Chr8	30126279	30126280	Unc5d		0	7	0.6	10	0.6	0.0345023	1
Chr8	30141294	30141295	Unc5d		0	12	0.47619	42	0.47619	0.00191786	1
Chr8	30650582	30650583			0	21	0.481481	27	0.481481	0.000146157	1
Chr8	32195955	32195956			0	7	0.714286	7	0.714286	0.020979	1
Chr8	32324266	32324267	Fut10		0.0833333	12	0.615385	13	0.532051	0.011167	1
Chr8	32374526	32374527			0	20	0.459459	74	0.459459	3.95994e-05	1
Chr8	32391048	32391049			0	10	0.545455	11	0.545455	0.0123839	1
Chr8	33318441	33318442			0.0769231	13	0.642857	14	0.565934	0.0044241	1
Chr8	33972935	33972936			0	7	0.611111	18	0.611111	0.00782609	1
Chr8	34544758	34544759			0	9	0.666667	15	0.666667	0.00202064	1
Chr8	34630366	34630367			0	10	0.5	8	0.5	0.0228758	1
Chr8	34923295	34923296	Rbpms		0	14	0.555556	18	0.555556	0.0012524	1
Chr8	34925271	34925272	Rbpms		0	18	0.545455	22	0.545455	0.000119067	1
Chr8	35098151	35098152			0	10	0.466667	15	0.466667	0.0201893	1
Chr8	35111151	35111152			0	12	0.555556	18	0.555556	0.00159041	1
Chr8	36807807	36807808			0.1	10	0.666667	15	0.566667	0.0118758	1
Chr8	37574849	37574850	6430573F11Rik		0	19	0.666667	15	0.666667	2.29013e-05	0.910792
Chr8	37647684	37647685	Dlc1		0	10	0.416667	12	0.416667	0.0396446	1
Chr8	48455665	48455666			0	9	0.571429	7	0.571429	0.0192308	1
Chr8	49688514	49688515	Tenm3		0	10	0.444444	18	0.444444	0.0251256	1
Chr8	49811367	49811368			0	10	0.6	5	0.6	0.021978	1
Chr8	51474801	51474802	Gm2516		0	10	0.5	8	0.5	0.0228758	1
Chr8	73121931	73121932	Ssbp4		0	14	0.8	5	0.8	0.00128999	1
Chr8	74008840	74008841	Ano8		0	19	0.571429	7	0.571429	0.00234114	1
Chr8	87074548	87074549	Cacna1a		0.25	12	0.733333	15	0.483333	0.0213009	1
Chr8	87927606	87927607			0	16	0.5	8	0.5	0.00658762	1
Chr8	89560704	89560705			0	14	0.5	6	0.5	0.0175439	1
Chr8	98430389	98430390			0	10	0.804348	46	0.804348	2.59437e-06	0.164245
Chr8	106564894	106564895			0	10	0.571429	14	0.571429	0.00642853	1
Chr8	116613446	116613447			0	10	0.5	6	0.5	0.0357143	1
Chr8	122345807	122345808	Cotl1		0	13	0.5	6	0.5	0.0206398	1
Chr9	3000293	3000294			0.25	48	0.818182	22	0.568182	1.45842e-05	0.655673
Chr9	3027448	3027449			0.189474	95	0.692308	13	0.502834	0.00041573	1
Chr9	22513044	22513045	Bbs9		0	7	0.8	5	0.8	0.010101	1
Chr9	31699508	31699509	Barx2		0.1	10	1	5	0.9	0.001998	1
Chr9	48065379	48065380			0	15	0.428571	7	0.428571	0.0227273	1
Chr9	48065393	48065394			0	15	0.571429	7	0.571429	0.00478469	1
Chr9	82751665	82751666			0	12	0.5	8	0.5	0.0144479	1
Chr9	82751669	82751670			0	12	0.5	8	0.5	0.0144479	1
Chr9	82751670	82751671			0	12	0.5	8	0.5	0.0144479	1
Chr9	82751677	82751678			0	11	0.5	8	0.5	0.0180599	1
Chr9	92285032	92285033			0.444444	18	1	8	0.555556	0.00949577	1
Chr9	110584339	110584340	Ccdc12		0	14	0.5	8	0.5	0.00956938	1
Chr9	113665736	113665737	Clasp2		0	16	0.428571	7	0.428571	0.0197628	1
Chr9	116482614	116482615	Rbms3		0.153846	13	1	9	0.846154	0.000221141	1
Chr9	116482623	116482624	Rbms3		0.153846	13	1	9	0.846154	0.000221141	1
Chr9	116482625	116482626	Rbms3		0.153846	13	1	9	0.846154	0.000221141	1
Chr10	8420993	8420994			0.36	25	0.952381	21	0.592381	3.47363e-05	1
Chr10	13435460	13435461	Aig1		0	10	0.454545	22	0.454545	0.0130527	1
Chr10	25846707	25846708			0.125	8	1	6	0.875	0.004662	1
Chr10	26467061	26467062			0	8	0.888889	9	0.888889	0.000411353	1
Chr10	36297311	36297312	Hs3st5		0.4	15	0.809524	21	0.409524	0.0168158	1
Chr10	45257111	45257112			0.5	36	0.933333	15	0.433333	0.00392159	1
Chr10	58243572	58243573			0	21	0.444444	9	0.444444	0.0045977	1
Chr10	80254286	80254287	Dot1l		0	7	0.6	5	0.6	0.0454545	1
Chr10	80581468	80581469	Map2k2		0.0909091	11	0.666667	6	0.575758	0.0276341	1
Chr10	82809561	82809562			0	13	0.571429	7	0.571429	0.00722394	1
Chr10	85428228	85428229	Bpifc		0	12	0.5	6	0.5	0.0245098	1
Chr10	87619713	87619714	Nup37		0.142857	7	1	11	0.857143	0.000377074	1
Chr10	93935411	93935412			0	12	0.428571	14	0.428571	0.0170569	1
Chr10	120148615	120148616			0	11	0.5	10	0.5	0.0123839	1
Chr10	120879744	120879745	Rassf3		0	12	0.6	5	0.6	0.0147059	1
Chr10	122595210	122595211	Usp15		0	11	1	9	1	5.9538e-06	0.329808
Chr10	123726459	123726460			0	12	0.558824	34	0.558824	0.000500505	1
Chr10	127155748	127155749	Myo1a		0	10	0.666667	6	0.666667	0.00824176	1
Chr11	5384658	5384659			0.142857	35	0.666667	12	0.52381	0.00122729	1
Chr11	22736929	22736930	B3gnt2		0	8	0.6	5	0.6	0.034965	1
Chr11	23905963	23905964			0.545455	11	1	10	0.454545	0.0350877	1
Chr11	23905964	23905965			0.545455	11	1	10	0.454545	0.0350877	1
Chr11	23905966	23905967			0.545455	11	1	10	0.454545	0.0350877	1
Chr11	23905972	23905973			0.545455	11	1	10	0.454545	0.0350877	1
Chr11	28173162	28173163			0.3	10	0.764706	17	0.464706	0.0402237	1
Chr11	28173168	28173169			0.333333	9	0.777778	18	0.444444	0.0393027	1
Chr11	29940331	29940332			0.5	16	0.928571	28	0.428571	0.00209297	1
Chr11	30123210	30123211			0.157895	19	0.857143	7	0.699248	0.0022256	1
Chr11	32539994	32539995			0.125	16	0.625	8	0.5	0.0207337	1
Chr11	50404423	50404424			0.25	8	0.727273	22	0.477273	0.0341506	1
Chr11	50404424	50404425			0.25	8	0.727273	22	0.477273	0.0341506	1
Chr11	50404435	50404436			0.25	8	0.727273	22	0.477273	0.0341506	1
Chr11	50404453	50404454			0.25	8	0.727273	22	0.477273	0.0341506	1
Chr11	50404455	50404456			0.25	8	0.714286	21	0.464286	0.0381937	1
Chr11	59814675	59814676	Pemt		0	6	0.8	5	0.8	0.0151515	1
Chr11	60835899	60835900		Kcnj12	0	14	0.5	8	0.5	0.00956938	1
Chr11	60949179	60949180			0.368421	19	0.9	10	0.531579	0.00841008	1
Chr11	70450055	70450056			0.285714	7	0.76	25	0.474286	0.0318053	1
Chr11	70450057	70450058			0.285714	7	0.76	25	0.474286	0.0318053	1
Chr11	70450058	70450059			0.285714	7	0.76	25	0.474286	0.0318053	1
Chr11	70450063	70450064			0.285714	7	0.8	25	0.514286	0.0187031	1
Chr11	70450064	70450065			0.285714	7	0.76	25	0.474286	0.0318053	1
Chr11	70450067	70450068			0.285714	7	0.76	25	0.474286	0.0318053	1
Chr11	70450068	70450069			0.285714	7	0.76	25	0.474286	0.0318053	1
Chr11	70450080	70450081			0.285714	7	0.76	25	0.474286	0.0318053	1
Chr11	81186103	81186104	Accn1		0	8	0.6	5	0.6	0.034965	1
Chr11	81186128	81186129	Accn1		0	9	0.6	5	0.6	0.0274725	1
Chr11	82746496	82746497	Unc45b		0.222222	18	0.7	30	0.477778	0.00244499	1
Chr11	86544987	86544988	Cltc		0.2	5	0.710526	38	0.510526	0.0428247	1
Chr11	89689278	89689279			0	38	0.416667	48	0.416667	1.00941e-06	0.0773154
Chr11	94187223	94187224			0	32	0.473684	38	0.473684	2.39466e-06	0.15476
Chr11	96362992	96362993	Skap1		0	8	0.571429	21	0.571429	0.00891605	1
Chr11	97141525	97141526	Npepps		0	18	0.555556	9	0.555556	0.00156076	1
Chr11	98042077	98042078	Med1		0.333333	6	1	30	0.666667	0.000254647	1
Chr11	98311390	98311391	Grb7		0	12	0.5	6	0.5	0.0245098	1
Chr11	104266065	104266066	Kansl1		0.0625	16	0.571429	7	0.508929	0.0172665	1
Chr11	115281225	115281226	Atp5h	Kctd2	0	14	0.666667	6	0.666667	0.00309598	1
Chr11	117277945	117277946			0	7	0.6	5	0.6	0.0454545	1
Chr12	25413384	25413385			0	20	0.5	6	0.5	0.00769231	1
Chr12	47980088	47980089			0.142857	7	1	6	0.857143	0.004662	1
Chr12	55237461	55237462			0	9	0.5	6	0.5	0.043956	1
Chr12	56058613	56058614	Baz1a		0	26	0.4	10	0.4	0.00356506	1
chr12	57635917	57635918	Nkx2-1		0	27	0.444444	9	0.444444	0.00213904	1
Chr12	70895151	70895152	4930512B01Rik		0.0588235	17	0.5	6	0.441176	0.0400903	1
Chr12	87378806	87378807	Ttll5		0	8	0.666667	6	0.666667	0.014985	1
Chr12	116072889	116072890			0	5	0.615385	13	0.615385	0.0359477	1
Chr12	116072899	116072900			0	5	0.615385	13	0.615385	0.0359477	1
Chr12	116073056	116073057			0	5	0.615385	13	0.615385	0.0359477	1
Chr13	4132713	4132714	Akr1c18		0	10	0.5	8	0.5	0.0228758	1
Chr13	28139681	28139682			0	10	0.5	8	0.5	0.0228758	1
Chr13	30276945	30276946	Mboat1		0	10	0.5	12	0.5	0.0151984	1
Chr13	45973414	45973415	Atxn1		0.6	20	1	29	0.4	0.000279326	1
Chr13	45973419	45973420	Atxn1		0.55	20	1	29	0.45	8.1754e-05	1
Chr13	45973422	45973423	Atxn1		0.55	20	1	29	0.45	8.1754e-05	1
Chr13	45973423	45973424	Atxn1		0.55	20	1	29	0.45	8.1754e-05	1
Chr13	45973427	45973428	Atxn1		0.55	20	1	29	0.45	8.1754e-05	1
Chr13	45973433	45973434	Atxn1		0.55	20	1	29	0.45	8.1754e-05	1
Chr13	51857153	51857154	Sema4d		0	19	0.6	5	0.6	0.00494071	1
Chr13	52022922	52022923			0	12	0.411765	17	0.411765	0.0230321	1
Chr13	60034403	60034404			0	8	0.5	20	0.5	0.0251256	1
Chr13	64647233	64647234			0.444444	9	1	7	0.555556	0.0336538	1
Chr13	72469510	72469511			0	12	0.428571	14	0.428571	0.0170569	1
Chr13	80075955	80075956			0.4	5	1	14	0.6	0.0103199	1
Chr13	80075959	80075960			0.4	5	1	14	0.6	0.0103199	1
Chr13	80083934	80083935			0.2	5	0.823529	17	0.623529	0.0207337	1
Chr13	81554230	81554231	Gpr98		0.307692	13	1	18	0.692308	3.54661e-05	1
Chr13	101489951	101489952	Cdk7		0.375	8	0.909091	11	0.534091	0.0407637	1
Chr13	112946154	112946155			0	8	0.666667	6	0.666667	0.014985	1
Chr13	113713350	113713351	Skiv2l2		0	8	0.666667	6	0.666667	0.014985	1
Chr13	117814051	117814052	Parp8		0.272727	11	1	19	0.727273	2.8191e-05	1
Chr13	117814056	117814057	Parp8		0.272727	11	1	19	0.727273	2.8191e-05	1
Chr14	16273009	16273010		Lrrc3b	0	7	0.6	10	0.6	0.0345023	1
Chr14	18330594	18330595			0.409091	22	0.952381	21	0.54329	0.000195954	1
Chr14	26279179	26279180	Zmiz1		0	14	0.5	8	0.5	0.00956938	1
Chr14	41083664	41083665			0	8	0.666667	6	0.666667	0.014985	1
Chr14	55222113	55222114	4931414P19Rik		0	14	0.5	8	0.5	0.00956938	1
Chr14	64796063	64796064	Msra		0	9	0.666667	6	0.666667	0.010989	1
Chr14	74805259	74805260			0.318182	22	1	8	0.681818	0.0021989	1
Chr14	80004930	80004931	Sugt1		0.5	8	1	10	0.5	0.0228758	1
Chr14	118873157	118873158			0	8	0.666667	6	0.666667	0.014985	1
Chr15	27755303	27755304	Trio		0.111111	18	0.9	10	0.788889	7.20866e-05	1
Chr15	47480649	47480650	Csmd3		0	12	0.5	8	0.5	0.0144479	1
Chr15	51956806	51956807			0	13	0.833333	6	0.833333	0.000515996	1
Chr15	58283641	58283642	D15Ertd621e		0.2	10	0.666667	12	0.466667	0.0427313	1
Chr15	78974953	78974954	Polr2f		0	42	0.5	8	0.5	0.000303951	1
Chr15	84543516	84543517			0	7	0.6	5	0.6	0.0454545	1
Chr15	101111535	101111536			0	18	0.428571	7	0.428571	0.0152174	1
Chr15	101111536	101111537			0	18	0.428571	7	0.428571	0.0152174	1
Chr16	4392538	4392539	Adcy9		0	10	0.466667	15	0.466667	0.0201893	1
Chr16	11326716	11326717	Snx29		0	8	0.571429	7	0.571429	0.025641	1
chr16	17922047	17922048			0	12	0.666667	6	0.666667	0.00490196	1
Chr16	21421283	21421284		Vps8	0	14	0.428571	7	0.428571	0.0263158	1
Chr16	47167751	47167752			0	8	0.571429	7	0.571429	0.025641	1
Chr16	47167758	47167759			0	8	0.571429	7	0.571429	0.025641	1
Chr16	61808016	61808017			0	18	0.428571	7	0.428571	0.0152174	1
Chr16	69208894	69208895			0.0769231	13	0.5	28	0.423077	0.0135274	1
Chr16	71274055	71274056			0	10	0.6	5	0.6	0.021978	1
Chr16	71862248	71862249			0.333333	6	0.823529	17	0.490196	0.0450038	1
Chr16	79443033	79443034			0	9	0.5	8	0.5	0.0294118	1
Chr16	89853185	89853186	Tiam1		0.0714286	14	0.545455	11	0.474026	0.0212815	1
Chr16	93694485	93694486			0	11	0.428571	14	0.428571	0.0195652	1
Chr16	94788948	94788949			0	5	0.8	5	0.8	0.047619	1
Chr17	5186267	5186268	Arid1b		0	10	0.666667	6	0.666667	0.00824176	1
Chr17	12464058	12464059	Map3k4		0.0769231	13	0.571429	7	0.494505	0.0307018	1
Chr17	45689782	45689783			0	12	0.5	6	0.5	0.0245098	1
Chr17	45897418	45897419			0.0909091	22	0.5	20	0.409091	0.00553937	1
Chr17	49984165	49984166	Kif6		0	12	0.666667	6	0.666667	0.00490196	1
Chr17	67038662	67038663	Ptprm		0	9	0.5	6	0.5	0.043956	1
Chr17	74053642	74053643	Galnt14		0	8	0.5	16	0.5	0.0222429	1
Chr17	83782690	83782691	Eml4		0	12	0.404762	42	0.404762	0.0106713	1
Chr17	84176514	84176515	Mta3		0.166667	6	0.875	8	0.708333	0.025641	1
Chr17	84176670	84176671	Mta3		0.2	5	0.875	8	0.675	0.031857	1
Chr17	87199082	87199083	Epas1		0	9	0.419355	31	0.419355	0.0194727	1
Chr17	88948899	88948900	Klraq1		0	14	0.647059	17	0.647059	0.000150462	1
Chr18	17705966	17705967			0	11	0.5	8	0.5	0.0180599	1
Chr18	21524234	21524235			0	8	0.6	5	0.6	0.034965	1
Chr18	21524246	21524247			0.333333	9	1	5	0.666667	0.030969	1
Chr18	21524250	21524251			0.333333	9	1	5	0.666667	0.030969	1
Chr18	25650332	25650333	Celf4		0	10	0.444444	9	0.444444	0.0325077	1
Chr18	25650333	25650334	Celf4		0	10	0.444444	9	0.444444	0.0325077	1
Chr18	25650338	25650339	Celf4		0	10	0.444444	9	0.444444	0.0325077	1
Chr18	42628065	42628066			0	18	0.5	8	0.5	0.00468227	1
Chr18	52688303	52688304	Lox		0	18	0.454545	11	0.454545	0.00389036	1
Chr18	56332629	56332630			0.375	8	0.947368	19	0.572368	0.00368906	1
Chr18	71201626	71201627			0	12	0.8	5	0.8	0.00210084	1
Chr18	83543237	83543238			0.142857	14	0.571429	14	0.428571	0.0460717	1
Chr19	7497237	7497238	2700081O15Rik		0	16	0.6	10	0.6	0.000912131	1
Chr19	9277376	9277377			0.375	16	0.785714	28	0.410714	0.00987453	1
Chr19	12086109	12086110			0	16	0.428571	7	0.428571	0.0197628	1
Chr19	28754205	28754206	Glis3		0	14	0.571429	7	0.571429	0.00584795	1
Chr19	46629609	46629610	Arl3		0	8	0.5	12	0.5	0.0418989	1
Chr19	52354207	52354208			0	12	0.5	8	0.5	0.0144479	1
Chr19	56431843	56431844	Nrap		0.0434783	23	0.6	5	0.556522	0.0114774	1
Chr19	58406352	58406353	Gfra1		0	10	0.6	5	0.6	0.021978	1
Chr19	58406354	58406355	Gfra1		0	10	0.6	5	0.6	0.021978	1
Chr19	59419522	59419523	Pdzd8		0	9	0.5	8	0.5	0.0294118	1
ChrX	14547063	14547064			0.142857	7	0.583333	36	0.440476	0.045948	1
ChrX	14547064	14547065			0.428571	7	0.861111	36	0.43254	0.0256815	1
ChrX	14547358	14547359			0.428571	7	0.833333	36	0.404762	0.0399038	1
ChrX	14547369	14547370			0.428571	7	0.861111	36	0.43254	0.0256815	1
ChrX	18036483	18036484	4930578C19Rik		0.111111	9	0.511628	43	0.400517	0.0336418	1
ChrX	18036602	18036603	4930578C19Rik		0.111111	9	0.511628	43	0.400517	0.0336418	1
ChrX	33736041	33736042	Zcchc12		0	16	0.428571	7	0.428571	0.0197628	1
ChrX	39195177	39195178	Thoc2		0.4	10	0.842105	19	0.442105	0.0316778	1
ChrX	39429530	39429531	Xiap		0	16	0.5	8	0.5	0.00658762	1
ChrX	40732737	40732738			0	16	0.5	8	0.5	0.00658762	1
ChrX	47865685	47865686			0	8	0.6	5	0.6	0.034965	1
ChrX	66949179	66949180	Aff2		0	6	0.909091	11	0.909091	0.000565611	1
ChrX	76571955	76571956			0	9	0.666667	6	0.666667	0.010989	1
ChrX	79227880	79227881			0.222222	9	0.857143	7	0.634921	0.0405594	1
ChrX	99220101	99220102	Nhsl2		0	10	0.5	8	0.5	0.0228758	1
ChrX	103382545	103382546	Pgk1		0	16	0.571429	7	0.571429	0.00395257	1
ChrX	139284192	139284193			0	9	0.5	12	0.5	0.0185759	1
ChrX	140725654	140725655			0	9	0.666667	6	0.666667	0.010989	1
ChrX	144142450	144142451			0	10	0.5	8	0.5	0.0228758	1
ChrX	148545099	148545100			0	9	0.5	8	0.5	0.0294118	1
ChrX	160113240	160113241			0.428571	14	1	18	0.571429	0.000285502	1
Bold highlighted denotes methylation exclusively in the CpG islands.
