# Supplementary material for: DNA Methylation Profiling at Single-Base Resolution Reveals Gestational Folic Acid Supplementation Influences the Epigenome of Mouse Offspring Cerebellum
Source: Front Neurosci. 2016 May 3;10:168. doi: 10.3389/fnins.2016.00168 (PMC4854024; doi:10.3389/fnins.2016.00168)
Supplement: Table S2 — Genes in male offspring from high maternal folic acid (HMFA) diet, which exhibited hypo methylation (P < 0.05) compared with genes in male offspring from low maternal folic acid (LMFA) in CpG/CHG/CHH contexts. [file Table2.XLS]

## Sheet: MCB-04vs4-Hypo-CpG
Table S2 Genes in male offspring from high maternal folic acid (HMFA) diet, which exhibited hypo methylation (P < 0.05) compared with genes in male offspring from low maternal folic acid (LMFA) in CpG contexts.
Chromosome	Chromosome start	Chromosome end	Gene_name	Promoter	CB-04 Male meth_ratio	CB-04 Male total CpG	CB-4 Male meth_ratio	CB-4 Male total CpG	Meth diff	pvalue	adj pvalue
Chr1	4856936	4856937	Tcea1		1	6	0.166667	6	-0.833333	0.0151515	1
Chr1	12430257	12430258			0.818182	11	0	10	-0.818182	0.000221141	0.254507
Chr1	13566696	13566697	Tram1		1	11	0.25	8	-0.75	0.00103199	0.603593
Chr1	25496155	25496156	Bai3		0.75	8	0	6	-0.75	0.00965701	1
Chr1	36461486	36461487			1	5	0.2	5	-0.8	0.047619	1
Chr1	40044686	40044687	Map4k4		1	6	0.2	10	-0.8	0.00699301	1
Chr1	41418301	41418302			0.857143	7	0.125	16	-0.732143	0.00174582	0.765648
Chr1	57159282	57159283			1	5	0.25	8	-0.75	0.020979	1
Chr1	63119793	63119794	Ino80d		0.857143	7	0	6	-0.857143	0.004662	1
Chr1	68636205	68636206	Erbb4		1	7	0.2	5	-0.8	0.010101	1
Chr1	73962006	73962007	Tns1		0.875	8	0	5	-0.875	0.004662	1
Chr1	81733854	81733855			1	7	0.2	20	-0.8	0.000371609	0.341086
Chr1	89653508	89653509	Atg16l1		1	9	0.111111	9	-0.888889	0.000411353	0.359574
Chr1	105316402	105316403			1	8	0.272727	11	-0.727273	0.00336059	1
Chr1	115712953	115712954			1	17	0.166667	6	-0.833333	0.000178311	0.22306
Chr1	123437032	123437033			0.857143	7	0.125	8	-0.732143	0.010101	1
Chr1	129671200	129671201	Ccnt2	2900009J06Rik	0.8	5	0	10	-0.8	0.003663	1
Chr1	134558824	134558825	Nfasc		1	6	0.25	8	-0.75	0.00965701	1
Chr1	135282766	135282767	Sox13		1	7	0.125	8	-0.875	0.0013986	0.698498
Chr1	153319604	153319605	Rnf2		1	8	0	8	-1	0.0001554	0.204021
Chr1	154089486	154089487			0.8	5	0	7	-0.8	0.010101	1
Chr1	154909277	154909278	Nmnat2		1	6	0	6	-1	0.0021645	0.840314
Chr1	155654810	155654811	Rgsl1		0.8	5	0	5	-0.8	0.047619	1
Chr1	169265759	169265760			1	5	0.2	5	-0.8	0.047619	1
Chr1	174248457	174248458	Igsf8		0.75	8	0	5	-0.75	0.020979	1
Chr1	174498171	174498172			0.928571	14	0.166667	6	-0.761905	0.00219298	0.844148
Chr1	187171254	187171255	Bpnt1		1	8	0	8	-1	0.0001554	0.204021
Chr1	187568583	187568584			0.857143	7	0	5	-0.857143	0.0151515	1
Chr1	189160598	189160599	Gpatch2		1	6	0.2	10	-0.8	0.00699301	1
Chr2	3383756	3383757	Suv39h2		1	6	0.2	5	-0.8	0.0151515	1
Chr2	10183064	10183065			1	9	0	5	-1	0.0004995	0.403774
Chr2	14059346	14059347	Stam		1	10	0.142857	14	-0.857143	6.73038e-05	0.118395
Chr2	20828329	20828330	Arhgap21		1	6	0.25	8	-0.75	0.00965701	1
Chr2	26959950	26959951	Adamtsl2		0.75	12	0	5	-0.75	0.00904977	1
Chr2	27342179	27342180			1	6	0.2	5	-0.8	0.0151515	1
Chr2	27930627	27930628			1	8	0.2	5	-0.8	0.00699301	1
Chr2	33460017	33460018	Lmx1b		0.857143	7	0	6	-0.857143	0.004662	1
Chr2	44960890	44960891	Zeb2		0.857143	7	0	5	-0.857143	0.0151515	1
Chr2	48218677	48218678			0.84	25	0	5	-0.84	0.000884173	0.55693
Chr2	59543412	59543413	Tanc1		0.75	8	0	9	-0.75	0.00226244	0.84988
Chr2	60729502	60729503	Rbms1		0.909091	11	0.142857	7	-0.766234	0.00245098	0.882646
Chr2	61691078	61691079			0.857143	7	0	6	-0.857143	0.004662	1
Chr2	63893542	63893543	Fign		1	12	0.142857	7	-0.857143	0.000257998	0.275622
Chr2	68088294	68088295	Stk39		0.769231	13	0	7	-0.769231	0.00309598	0.978508
Chr2	99788807	99788808			0.8	5	0	7	-0.8	0.010101	1
Chr2	109754014	109754015		Gm13939	1	6	0.2	5	-0.8	0.0151515	1
Chr2	118564323	118564324			0.8	5	0	7	-0.8	0.010101	1
Chr2	126148755	126148756	Atp8b4		0.928571	14	0.2	5	-0.728571	0.00610595	1
Chr2	130372679	130372680	Ptpra		0.727273	11	0	5	-0.727273	0.025641	1
Chr2	130450260	130450261	Ubox5		0.875	8	0.142857	7	-0.732143	0.010101	1
Chr2	132192655	132192656			1	8	0.2	5	-0.8	0.00699301	1
Chr2	150250091	150250092	Zfp442		1	6	0.2	10	-0.8	0.00699301	1
Chr2	150266853	150266854	Zfp442		1	8	0.25	8	-0.75	0.00699301	1
Chr2	152787502	152787503		Ttll9	0.923077	13	0.2	5	-0.723077	0.00770308	1
Chr2	153946956	153946957			0.875	8	0.125	8	-0.75	0.010101	1
Chr2	154558058	154558059			1	9	0.263158	19	-0.736842	0.00057971	0.44169
Chr2	168177984	168177985			0.875	8	0	5	-0.875	0.004662	1
Chr2	168615677	168615678			0.846154	13	0	5	-0.846154	0.00245098	0.882646
Chr2	169999761	169999762			0.888889	9	0	6	-0.888889	0.0013986	0.698498
Chr2	173239219	173239220			0.75	8	0	5	-0.75	0.020979	1
Chr2	173261056	173261057			1	11	0.166667	6	-0.833333	0.000969619	0.585099
Chr2	180911878	180911879			0.75	8	0	5	-0.75	0.020979	1
Chr3	9783513	9783514	Pag1		0.75	12	0	8	-0.75	0.00138128	0.69599
Chr3	12817839	12817840			1	5	0.222222	9	-0.777778	0.020979	1
Chr3	14154453	14154454	Ralyl		1	6	0.2	5	-0.8	0.0151515	1
Chr3	19256176	19256177			0.8	5	0	5	-0.8	0.047619	1
Chr3	20831309	20831310			0.888889	9	0.133333	15	-0.755556	0.000489482	0.399097
Chr3	33116722	33116723			0.857143	7	0	6	-0.857143	0.004662	1
Chr3	33509525	33509526			0.818182	11	0	7	-0.818182	0.00226244	0.84988
Chr3	35004669	35004670			0.857143	7	0	9	-0.857143	0.000874126	0.554925
Chr3	37281393	37281394	Fgf2		1	8	0.25	8	-0.75	0.00699301	1
Chr3	37380649	37380650	Spata5		0.777778	9	0	14	-0.777778	0.000146845	0.197212
Chr3	42739029	42739030			1	9	0.166667	6	-0.833333	0.001998	0.810637
Chr3	49537704	49537705			1	8	0.272727	11	-0.727273	0.00336059	1
Chr3	50444067	50444068			1	6	0.25	12	-0.75	0.00904977	1
Chr3	51731968	51731969	Maml3		0.9	10	0.133333	15	-0.766667	0.000238929	0.265769
Chr3	57353614	57353615	Wwtr1		1	5	0	5	-1	0.00793651	1
Chr3	79623504	79623505	Tmem144		0.857143	7	0	6	-0.857143	0.004662	1
Chr3	87019291	87019292			1	5	0.2	5	-0.8	0.047619	1
Chr3	88264530	88264531	Sema4a	Sema4a	0.785714	14	0	5	-0.785714	0.00481596	1
Chr3	89825266	89825267	Ubap2l		0.9	10	0.166667	6	-0.733333	0.00761738	1
Chr3	89825296	89825297	Ubap2l		1	10	0.2	10	-0.8	0.000714456	0.497262
Chr3	98134333	98134334	Phgdh		0.923077	13	0.2	5	-0.723077	0.00770308	1
Chr3	103926825	103926826	Magi3		1	6	0.2	5	-0.8	0.0151515	1
Chr3	116023927	116023928	Cdc14a		1	8	0.2	5	-0.8	0.00699301	1
Chr3	117872203	117872204			1	16	0.2	5	-0.8	0.000835422	0.540255
Chr3	120255703	120255704			1	6	0.2	5	-0.8	0.0151515	1
Chr3	122113534	122113535			1	10	0.25	8	-0.75	0.0015083	0.719719
Chr3	131068074	131068075			0.75	8	0	5	-0.75	0.020979	1
Chr3	138471995	138471996	Tspan5		1	16	0.2	5	-0.8	0.000835422	0.540255
Chr3	141549958	141549959	Bmpr1b		0.9	10	0.166667	6	-0.733333	0.00761738	1
Chr3	145949425	145949426			0.826087	23	0	5	-0.826087	0.00128205	0.674166
Chr3	158401958	158401959			1	5	0.2	5	-0.8	0.047619	1
Chr4	20287767	20287768	Nkain3		1	11	0.25	8	-0.75	0.00103199	0.603593
Chr4	32282944	32282945			0.833333	6	0	19	-0.833333	0.000112931	0.167428
Chr4	57544481	57544482			1	10	0.2	5	-0.8	0.003663	1
Chr4	57843446	57843447			0.888889	9	0	6	-0.888889	0.0013986	0.698498
Chr4	58852951	58852952	AI314180		1	7	0	10	-1	5.14192e-05	0.0996421
Chr4	73931503	73931504	Kdm4c		1	9	0.272727	22	-0.727273	0.000248263	0.270673
Chr4	86041920	86041921	Adamtsl1		0.8	5	0	5	-0.8	0.047619	1
Chr4	89385477	89385478			1	7	0.166667	6	-0.833333	0.004662	1
Chr4	99127630	99127631			0.833333	6	0	5	-0.833333	0.0151515	1
Chr4	104750558	104750559	Prkaa2		1	6	0.272727	22	-0.727273	0.00245262	0.882646
Chr4	113745713	113745714			0.833333	18	0	7	-0.833333	0.000249636	0.271473
Chr4	114927781	114927782			0.823529	17	0	8	-0.823529	0.000152555	0.202162
Chr4	117551105	117551106	B4galt2		1	5	0.2	5	-0.8	0.047619	1
Chr4	122766181	122766182			0.75	8	0	5	-0.75	0.020979	1
Chr4	126892011	126892012	Dlgap3		1	6	0.142857	14	-0.857143	0.000722394	0.499343
Chr4	133819443	133819444			1	5	0.2	5	-0.8	0.047619	1
Chr4	134700282	134700283	Runx3		1	5	0.111111	9	-0.888889	0.002997	0.968689
Chr4	135394472	135394473			1	7	0.214286	14	-0.785714	0.00103199	0.603593
Chr4	135873425	135873426	Hnrnpr		0.75	8	0	5	-0.75	0.020979	1
Chr4	139776513	139776514	Igsf21		0.8	5	0	6	-0.8	0.0151515	1
Chr4	141134090	141134091	Fblim1		1	6	0.2	10	-0.8	0.00699301	1
Chr4	141641260	141641261	Gm10565	Tmem51	0.8	5	0	8	-0.8	0.00699301	1
Chr4	142090870	142090871			1	5	0.2	5	-0.8	0.047619	1
Chr4	151410908	151410909	Tas1r1		0.833333	18	0	5	-0.833333	0.00166424	0.747586
Chr4	151831075	151831076	Kcnab2		1	5	0	5	-1	0.00793651	1
Chr4	153091292	153091293			0.777778	9	0	5	-0.777778	0.020979	1
Chr4	153091345	153091346			1	9	0.2	5	-0.8	0.004995	1
Chr5	8258900	8258901	Adam22		0.875	8	0	11	-0.875	0.000158768	0.206526
Chr5	28600046	28600047			0.833333	6	0	5	-0.833333	0.0151515	1
Chr5	30441766	30441767	Fam59b		0.75	8	0	13	-0.75	0.000515996	0.411304
Chr5	31597184	31597185	Fndc4		0.9	10	0.166667	6	-0.733333	0.00761738	1
Chr5	53771046	53771047			0.888889	9	0	5	-0.888889	0.002997	0.968689
Chr5	61684755	61684756			0.833333	6	0	5	-0.833333	0.0151515	1
Chr5	72166516	72166517	Gabrb1		1	8	0.166667	12	-0.833333	0.000714456	0.497262
Chr5	73288470	73288471			1	5	0.2	5	-0.8	0.047619	1
Chr5	74015521	74015522	Lrrc66		0.928571	14	0.2	5	-0.728571	0.00610595	1
Chr5	76815116	76815117			0.833333	6	0	6	-0.833333	0.0151515	1
Chr5	89110742	89110743			1	10	0.2	10	-0.8	0.000714456	0.497262
Chr5	98418608	98418609	Antxr2		0.8	5	0	6	-0.8	0.0151515	1
Chr5	101608183	101608184			1	5	0.2	5	-0.8	0.047619	1
Chr5	104355486	104355487			0.75	8	0	7	-0.75	0.00699301	1
Chr5	106501208	106501209			1	7	0.2	5	-0.8	0.010101	1
Chr5	107740317	107740318			0.916667	12	0	6	-0.916667	0.000377074	0.343955
Chr5	111307943	111307944		Ttc28	1	10	0.222222	9	-0.777778	0.000714456	0.497262
Chr5	111585235	111585236	Ttc28		0.9	10	0.166667	6	-0.733333	0.00761738	1
Chr5	112820568	112820569	Asphd2		1	5	0.111111	18	-0.888889	0.00062409	0.460946
Chr5	114437201	114437202	Ssh1		1	10	0.222222	18	-0.777778	0.000152555	0.202162
Chr5	114573127	114573128			0.764706	17	0	5	-0.764706	0.00478469	1
Chr5	116000361	116000362	Pxn		0.727273	11	0	5	-0.727273	0.025641	1
Chr5	117034664	117034665	Srrm4		1	12	0.25	8	-0.75	0.000722394	0.499343
Chr5	118309141	118309142			1	8	0.2	10	-0.8	0.00105124	0.609759
Chr5	118569093	118569094	Fbxw8		1	6	0.166667	6	-0.833333	0.0151515	1
Chr5	118569100	118569101	Fbxw8		1	6	0.166667	6	-0.833333	0.0151515	1
Chr5	118768620	118768621			1	8	0.235294	17	-0.764706	0.000457666	0.38499
Chr5	120904955	120904956			0.909091	11	0.166667	6	-0.742424	0.0054137	1
Chr5	120904973	120904974			0.916667	12	0	6	-0.916667	0.000377074	0.343955
Chr5	121145879	121145880	Dtx1		1	15	0.2	5	-0.8	0.00103199	0.603593
Chr5	122349043	122349044	Cux2		1	5	0.2	5	-0.8	0.047619	1
Chr5	124507627	124507628			1	8	0	5	-1	0.000777001	0.520314
Chr5	124845812	124845813	Sbno1		1	6	0.2	10	-0.8	0.00699301	1
Chr5	125872126	125872127		Ubc	1	8	0.2	5	-0.8	0.00699301	1
Chr5	130267474	130267475			1	5	0.25	8	-0.75	0.020979	1
Chr5	133936685	133936686			1	8	0.222222	9	-0.777778	0.00226244	0.84988
Chr5	138606551	138606552	Mcm7		0.777778	9	0	9	-0.777778	0.00226244	0.84988
Chr5	143022846	143022847	Radil		1	6	0.2	5	-0.8	0.0151515	1
Chr6	13635198	13635199			1	6	0.272727	11	-0.727273	0.00904977	1
Chr6	13802763	13802764			0.777778	9	0	6	-0.777778	0.00699301	1
Chr6	22592738	22592739			1	7	0.25	8	-0.75	0.00699301	1
Chr6	22702693	22702694			1	10	0.210526	19	-0.789474	4.9975e-05	0.0972878
Chr6	28873220	28873221			0.857143	7	0	6	-0.857143	0.004662	1
Chr6	33028526	33028527			1	5	0.166667	6	-0.833333	0.0151515	1
Chr6	49138433	49138434	Igf2bp3		1	5	0	7	-1	0.00126263	0.668602
Chr6	52068599	52068600			0.8	5	0	7	-0.8	0.010101	1
Chr6	57002892	57002893			0.823529	17	0	6	-0.823529	0.00083212	0.539764
Chr6	69753255	69753256			1	12	0.2	5	-0.8	0.00210084	0.828491
Chr6	80775854	80775855			1	9	0.2	5	-0.8	0.004995	1
Chr6	84195781	84195782			1	14	0.2	5	-0.8	0.00128999	0.676288
Chr6	85966277	85966278		Figla	1	9	0.2	5	-0.8	0.004995	1
Chr6	88935811	88935812			1	5	0	5	-1	0.00793651	1
Chr6	92036771	92036772			0.75	8	0	8	-0.75	0.00699301	1
Chr6	97532882	97532883	Frmd4b		0.8	5	0	6	-0.8	0.0151515	1
Chr6	99961237	99961238			0.875	8	0.142857	7	-0.732143	0.010101	1
Chr6	120854221	120854222	Bid		1	16	0.25	12	-0.75	3.18522e-05	0.0719982
Chr6	128267255	128267256			1	9	0.2	5	-0.8	0.004995	1
Chr6	130364912	130364913			0.8	5	0.0588235	17	-0.741176	0.00326574	1
Chr6	135159726	135159727	8430419L09Rik		0.777778	18	0	8	-0.777778	0.000316846	0.313895
Chr6	137306166	137306167	Ptpro		0.928571	14	0.2	5	-0.728571	0.00610595	1
Chr6	140781081	140781082			1	7	0.2	5	-0.8	0.010101	1
Chr6	147036387	147036388		Gm5887	1	5	0.2	10	-0.8	0.00699301	1
Chr7	3173001	3173002			1	19	0.2	5	-0.8	0.000470544	0.389644
Chr7	17065390	17065391			1	6	0.125	8	-0.875	0.004662	1
Chr7	17201628	17201629		Grlf1	0.933333	15	0.2	5	-0.733333	0.00490196	1
Chr7	17920228	17920229			1	6	0.2	5	-0.8	0.0151515	1
Chr7	20152030	20152031	Gemin7		1	6	0	12	-1	5.38677e-05	0.102128
Chr7	23112597	23112598			0.875	8	0.142857	7	-0.732143	0.010101	1
Chr7	24701154	24701155			0.833333	12	0	7	-0.833333	0.000714456	0.497262
Chr7	28463408	28463409	C030039L03Rik		1	6	0	7	-1	0.000582751	0.442418
Chr7	30168315	30168316	Sipa1l3		0.8	5	0	5	-0.8	0.047619	1
Chr7	31827028	31827029	Fxyd5	Fxyd5	0.8	5	0	7	-0.8	0.010101	1
Chr7	37762950	37762951			1	7	0.142857	7	-0.857143	0.004662	1
Chr7	38718766	38718767			1	5	0.166667	6	-0.833333	0.0151515	1
Chr7	52882910	52882911	Rasip1		1	7	0.142857	7	-0.857143	0.004662	1
Chr7	53349780	53349781			1	5	0.2	5	-0.8	0.047619	1
Chr7	75420199	75420200	Gm16157	Gm16157	1	6	0.2	5	-0.8	0.0151515	1
Chr7	86641871	86641872			0.75	8	0	5	-0.75	0.020979	1
Chr7	86857998	86857999	Kif7		0.857143	7	0	17	-0.857143	5.20075e-05	0.100324
Chr7	86994427	86994428			1	5	0.111111	9	-0.888889	0.002997	0.968689
Chr7	88693441	88693442	Fsd2		1	10	0.272727	11	-0.727273	0.00103199	0.603593
Chr7	98760661	98760662	Dlg2		1	5	0.2	10	-0.8	0.00699301	1
Chr7	103794287	103794288	Tenm4		0.888889	9	0.125	8	-0.763889	0.0033731	1
Chr7	108728853	108728854	Art2b		0.875	8	0.142857	7	-0.732143	0.010101	1
Chr7	111869769	111869770			0.833333	6	0.1	10	-0.733333	0.00761738	1
Chr7	134292853	134292854			1	6	0.25	8	-0.75	0.00965701	1
Chr7	136125419	136125420			0.875	8	0.142857	7	-0.732143	0.010101	1
Chr7	148514712	148514713	Deaf1	Deaf1	1	6	0.25	8	-0.75	0.00965701	1
Chr7	150498686	150498687	Kcnq1		1	6	0.222222	9	-0.777778	0.00699301	1
Chr8	3514830	3514831	Mcoln1	Pnpla6	0.777778	9	0	5	-0.777778	0.020979	1
Chr8	9535892	9535893	Fam155a		1	6	0.2	10	-0.8	0.00699301	1
Chr8	14878830	14878831			0.777778	18	0	5	-0.777778	0.00374454	1
Chr8	29483878	29483879			0.727273	11	0	5	-0.727273	0.025641	1
Chr8	32285476	32285477			1	6	0.0909091	11	-0.909091	0.000565611	0.436433
Chr8	37450337	37450338			0.75	8	0	6	-0.75	0.00965701	1
Chr8	39471493	39471494	Sgcz		0.8	5	0	6	-0.8	0.0151515	1
Chr8	46052726	46052727	Fat1		1	8	0.2	5	-0.8	0.00699301	1
Chr8	60126455	60126456	Galnt7		1	6	0.166667	6	-0.833333	0.0151515	1
Chr8	61847665	61847666			1	6	0.2	5	-0.8	0.0151515	1
Chr8	71503063	71503064			0.85	20	0	6	-0.85	0.000364853	0.337845
Chr8	72220647	72220648			0.75	12	0	5	-0.75	0.00904977	1
Chr8	72408069	72408070	Cilp2		0.875	8	0	5	-0.875	0.004662	1
Chr8	74077076	74077077			1	8	0.2	5	-0.8	0.00699301	1
Chr8	77663181	77663182			0.875	8	0.142857	7	-0.732143	0.010101	1
Chr8	81716168	81716169	Zfp827		1	6	0.2	5	-0.8	0.0151515	1
Chr8	84031060	84031061			1	11	0.166667	6	-0.833333	0.000969619	0.585099
Chr8	87695511	87695512	Gm6531		0.875	8	0.125	8	-0.75	0.010101	1
Chr8	91841151	91841152			1	5	0.2	5	-0.8	0.047619	1
Chr8	93408473	93408474	Chd9		1	5	0.2	5	-0.8	0.047619	1
Chr8	94271427	94271428			1	6	0.178571	28	-0.821429	0.000343519	0.328715
Chr8	100033182	100033183			1	8	0.222222	9	-0.777778	0.00226244	0.84988
Chr8	107865440	107865441	Fhod1		0.857143	7	0	5	-0.857143	0.0151515	1
Chr8	114154450	114154451		Ldhd	1	5	0.2	5	-0.8	0.047619	1
Chr8	114414791	114414792	Chst5		0.75	8	0	5	-0.75	0.020979	1
Chr8	118215157	118215158			0.8	10	0	6	-0.8	0.00699301	1
Chr8	119978064	119978065	Cmip		0.75	8	0	5	-0.75	0.020979	1
Chr8	124138693	124138694	Zcchc14		0.75	12	0	5	-0.75	0.00904977	1
Chr8	124505360	124505361	Banp		0.8	20	0	5	-0.8	0.00237154	0.872527
Chr8	126588850	126588851			1	8	0	8	-1	0.0001554	0.204021
Chr8	126589768	126589769			1	8	0.166667	12	-0.833333	0.000714456	0.497262
Chr8	127467535	127467536	Egln1		0.846154	13	0	6	-0.846154	0.00103199	0.603593
Chr8	129081768	129081769			1	5	0.272727	11	-0.727273	0.025641	1
Chr8	129731298	129731299	Pard3		1	6	0	6	-1	0.0021645	0.840314
Chr9	3429683	3429684	Cwf19l2		1	6	0	14	-1	2.57998e-05	0.0623379
Chr9	5098913	5098914			1	7	0.25	8	-0.75	0.00699301	1
Chr9	9984210	9984211	Cntn5		1	5	0.222222	9	-0.777778	0.020979	1
Chr9	11652218	11652219			1	10	0.222222	9	-0.777778	0.000714456	0.497262
Chr9	14583148	14583149			0.857143	7	0.0769231	13	-0.78022	0.00118679	0.649882
Chr9	21401735	21401736			1	11	0.25	8	-0.75	0.00103199	0.603593
Chr9	21936871	21936872	Acp5	Acp5	1	6	0.173913	23	-0.826087	0.000442087	0.375419
Chr9	32814281	32814282			1	7	0.2	10	-0.8	0.00226244	0.84988
Chr9	44114508	44114509		Hinfp	1	10	0.166667	12	-0.833333	0.000103612	0.15817
Chr9	50270863	50270864			1	6	0.272727	11	-0.727273	0.00904977	1
Chr9	67606278	67606279		C2cd4b	0.833333	12	0.111111	9	-0.722222	0.00190522	0.796492
Chr9	79582620	79582621			0.8	5	0	6	-0.8	0.0151515	1
Chr9	94209984	94209985			0.823529	17	0	8	-0.823529	0.000152555	0.202162
Chr9	96957254	96957255			1	11	0.272727	11	-0.727273	0.00103199	0.603593
Chr9	98851096	98851097	Foxl2os		1	6	0.166667	6	-0.833333	0.0151515	1
Chr9	103217119	103217120	Topbp1		1	10	0.25	8	-0.75	0.0015083	0.719719
Chr9	106284222	106284223			0.727273	11	0	7	-0.727273	0.00402212	1
Chr9	108952082	108952083	Shisa5		1	5	0.2	10	-0.8	0.00699301	1
Chr9	110149655	110149656	Cspg5		1	7	0.272727	11	-0.727273	0.00402212	1
Chr9	110311483	110311484		Ptpn23	0.75	12	0	5	-0.75	0.00904977	1
Chr9	116998576	116998577	Rbms3		1	11	0.25	12	-0.75	0.000336519	0.323842
Chr9	122848901	122848902			0.777778	9	0	7	-0.777778	0.00323427	0.99933
Chr10	13474508	13474509	Aig1		1	8	0.25	8	-0.75	0.00699301	1
Chr10	17368155	17368156			1	5	0.166667	6	-0.833333	0.0151515	1
Chr10	18246689	18246690	Nhsl1		0.833333	6	0.1	10	-0.733333	0.00761738	1
Chr10	21666160	21666161	Sgk1		1	5	0.25	8	-0.75	0.020979	1
Chr10	42815723	42815724	Sobp		1	8	0.166667	6	-0.833333	0.002997	0.968689
Chr10	43168164	43168165	Pdss2		0.75	8	0	6	-0.75	0.00965701	1
Chr10	57815385	57815386	Lims1		0.916667	12	0.166667	6	-0.75	0.00393234	1
Chr10	61068415	61068416	Npffr1		1	7	0.133333	15	-0.866667	0.000211089	0.247298
Chr10	65433183	65433184			1	5	0.2	5	-0.8	0.047619	1
Chr10	68508184	68508185			0.857143	7	0.0909091	11	-0.766234	0.00245098	0.882646
Chr10	74959490	74959491			1	6	0.222222	9	-0.777778	0.00699301	1
Chr10	77950369	77950370			0.8	5	0	5	-0.8	0.047619	1
Chr10	79393541	79393542	Arid3a		1	10	0.166667	6	-0.833333	0.00137363	0.693574
Chr10	79393562	79393563	Arid3a		1	10	0.166667	6	-0.833333	0.00137363	0.693574
Chr10	79793952	79793953	Reep6	Pcsk4	1	5	0.222222	9	-0.777778	0.020979	1
Chr10	79875757	79875758	Tcf3		1	5	0.266667	15	-0.733333	0.00812693	1
Chr10	79875794	79875795	Tcf3		1	5	0.2	15	-0.8	0.00361197	1
Chr10	80209960	80209961			1	8	0.142857	7	-0.857143	0.0013986	0.698498
Chr10	80747426	80747427	Tjp3		1	5	0.230769	13	-0.769231	0.00653595	1
Chr10	80853197	80853198			0.833333	12	0	6	-0.833333	0.0015083	0.719719
Chr10	80853205	80853206			0.833333	6	0	6	-0.833333	0.0151515	1
Chr10	82953331	82953332	Aldh1l2		1	6	0.2	5	-0.8	0.0151515	1
Chr10	89121102	89121103	Scyl2		0.75	12	0	14	-0.75	7.04101e-05	0.121494
Chr10	93929343	93929344			1	5	0.166667	6	-0.833333	0.0151515	1
Chr10	98972064	98972065			0.777778	18	0	7	-0.777778	0.000686499	0.489649
Chr10	117384520	117384521	4933411E08Rik		0.833333	6	0	6	-0.833333	0.0151515	1
Chr10	121130284	121130285	D930020B18Rik		1	8	0.25	8	-0.75	0.00699301	1
Chr10	126723558	126723559	Mbd6		0.846154	13	0.111111	9	-0.735043	0.00154799	0.728321
Chr11	4066380	4066381	Sf3a1		1	5	0	6	-1	0.0021645	0.840314
Chr11	4964017	4964018	Gas2l1		1	8	0	8	-1	0.0001554	0.204021
Chr11	5076991	5076992			1	5	0.2	5	-0.8	0.047619	1
Chr11	8251091	8251092			0.857143	7	0.125	8	-0.732143	0.010101	1
Chr11	8430902	8430903	Tns3		0.833333	6	0.111111	9	-0.722222	0.010989	1
Chr11	15031818	15031819			1	5	0.2	5	-0.8	0.047619	1
Chr11	51908263	51908264			0.75	8	0	11	-0.75	0.00103199	0.603593
Chr11	52508909	52508910			1	7	0.222222	9	-0.777778	0.00323427	0.99933
Chr11	53600620	53600621	Gm12216		1	5	0.2	5	-0.8	0.047619	1
Chr11	57964201	57964202	Gemin5		0.833333	6	0	5	-0.833333	0.0151515	1
Chr11	60589402	60589403	Top3a	Smcr8	1	5	0.2	5	-0.8	0.047619	1
Chr11	69297309	69297310	Dnahc2		0.9375	16	0.2	5	-0.7375	0.00398054	1
Chr11	78822516	78822517			1	8	0.25	8	-0.75	0.00699301	1
Chr11	79790689	79790690			1	5	0.2	10	-0.8	0.00699301	1
Chr11	84689497	84689498			1	5	0.0909091	11	-0.909091	0.00137363	0.693574
Chr11	88149298	88149299			1	12	0.181818	11	-0.818182	6.73038e-05	0.118395
Chr11	88289730	88289731	Msi2		1	8	0.25	8	-0.75	0.00699301	1
Chr11	88703715	88703716	Akap1		0.9375	16	0.2	5	-0.7375	0.00398054	1
Chr11	89130964	89130965			1	6	0.142857	28	-0.857143	0.000156145	0.20484
Chr11	98523307	98523308			1	5	0.166667	6	-0.833333	0.0151515	1
Chr11	98644569	98644570			0.8	5	0	11	-0.8	0.00274725	0.930329
Chr11	105573015	105573016	Tanc2		1	6	0.2	5	-0.8	0.0151515	1
Chr11	113660557	113660558	Sdk2		0.75	8	0	5	-0.75	0.020979	1
Chr11	113660629	113660630	Sdk2		0.888889	9	0	5	-0.888889	0.002997	0.968689
Chr11	115098081	115098082	Tmem104		0.857143	7	0	6	-0.857143	0.004662	1
Chr12	20384960	20384961			1	13	0.2	5	-0.8	0.00163399	0.741204
Chr12	23987622	23987623			0.75	8	0	6	-0.75	0.00965701	1
Chr12	47661676	47661677			1	5	0.2	5	-0.8	0.047619	1
Chr12	52580147	52580148			0.833333	12	0	8	-0.833333	0.000714456	0.497262
Chr12	58223995	58223996	Slc25a21		0.777778	9	0	6	-0.777778	0.00699301	1
Chr12	59470027	59470028			1	5	0.25	16	-0.75	0.00619195	1
Chr12	71979095	71979096	Frmd6		1	5	0.181818	11	-0.818182	0.00480769	1
Chr12	72993196	72993197	Daam1		1	5	0	12	-1	0.000161603	0.209206
Chr12	81015304	81015305			1	6	0.2	5	-0.8	0.0151515	1
Chr12	99817258	99817259		Kcnk10	1	7	0.25	12	-0.75	0.00309598	0.978508
Chr12	103832294	103832295	Itpk1		1	6	0.25	8	-0.75	0.00965701	1
Chr12	111910713	111910714	1700001K19Rik		0.9	10	0	6	-0.9	0.000874126	0.554925
Chr12	114377157	114377158		Crip2	0.75	8	0	15	-0.75	0.000277373	0.289223
Chr12	115106202	115106203			0.8	5	0	8	-0.8	0.00699301	1
Chr13	4307830	4307831			0.833333	12	0	6	-0.833333	0.0015083	0.719719
Chr13	4307836	4307837			0.833333	12	0	6	-0.833333	0.0015083	0.719719
Chr13	19530485	19530486			1	5	0.25	16	-0.75	0.00619195	1
Chr13	19531190	19531191			0.9375	16	0.153846	13	-0.783654	2.42986e-05	0.0596933
Chr13	28421922	28421923			1	13	0.2	5	-0.8	0.00163399	0.741204
Chr13	30103183	30103184			0.777778	9	0	10	-0.777778	0.000714456	0.497262
Chr13	34858966	34858967			1	9	0.272727	11	-0.727273	0.00138128	0.69599
Chr13	44708111	44708112			1	5	0.166667	6	-0.833333	0.0151515	1
Chr13	46182182	46182183			1	9	0.2	5	-0.8	0.004995	1
Chr13	46182184	46182185			1	9	0.2	5	-0.8	0.004995	1
Chr13	47040656	47040657			1	5	0.2	5	-0.8	0.047619	1
Chr13	52894096	52894097			1	5	0.166667	6	-0.833333	0.0151515	1
Chr13	53330795	53330796	Ror2		1	6	0.272727	22	-0.727273	0.00245262	0.882646
Chr13	55305885	55305886			0.857143	7	0	5	-0.857143	0.0151515	1
Chr13	56653876	56653877			1	8	0.2	5	-0.8	0.00699301	1
Chr13	56667974	56667975			1	6	0.222222	9	-0.777778	0.00699301	1
Chr13	58196508	58196509	Klhl3		1	17	0.2	5	-0.8	0.000683527	0.487947
Chr13	64133419	64133420			0.833333	6	0	5	-0.833333	0.0151515	1
Chr13	67187468	67187469	Zfp708		0.8	10	0	8	-0.8	0.00105124	0.609759
Chr13	67481277	67481278			0.9	10	0.166667	6	-0.733333	0.00761738	1
Chr13	100382159	100382160			1	8	0.25	8	-0.75	0.00699301	1
Chr14	13186948	13186949			0.8	5	0	6	-0.8	0.0151515	1
Chr14	16404926	16404927			0.75	16	0	5	-0.75	0.00619195	1
Chr14	19061011	19061012	Nr1d2		0.833333	6	0	6	-0.833333	0.0151515	1
Chr14	22326208	22326209	Myst4		1	10	0.2	20	-0.8	3.33167e-05	0.0735925
Chr14	27355207	27355208		Slmap	1	5	0.2	5	-0.8	0.047619	1
Chr14	28164615	28164616	Arhgef3		1	8	0.2	5	-0.8	0.00699301	1
Chr14	47895606	47895607	Wdhd1	Socs4	1	5	0.272727	11	-0.727273	0.025641	1
Chr14	55732788	55732789	Jph4		0.8	5	0	11	-0.8	0.00274725	0.930329
Chr14	56552749	56552750			1	8	0.2	15	-0.8	0.000336519	0.323842
Chr14	59432585	59432586			1	10	0.2	5	-0.8	0.003663	1
Chr14	60791302	60791303			0.928571	14	0.181818	11	-0.746753	0.000238929	0.265769
Chr14	65997770	65997771	Zfp395		0.909091	11	0	5	-0.909091	0.00137363	0.693574
Chr14	68362497	68362498		Gnrh1	1	5	0.2	5	-0.8	0.047619	1
Chr14	71049685	71049686	Npm2		1	6	0.2	10	-0.8	0.00699301	1
Chr14	90754142	90754143			1	5	0.181818	11	-0.818182	0.00480769	1
Chr14	101856915	101856916	Tbc1d4		0.8	10	0	7	-0.8	0.00226244	0.84988
Chr14	113985218	113985219			1	7	0.1	10	-0.9	0.000411353	0.359574
Chr14	120196731	120196732	Hs6st3		0.8	5	0.0666667	15	-0.733333	0.00490196	1
Chr14	121260961	121260962			1	8	0.25	8	-0.75	0.00699301	1
Chr15	16630398	16630399			1	8	0	8	-1	0.0001554	0.204021
Chr15	27755279	27755280	Trio		0.833333	18	0.1	10	-0.733333	0.000273258	0.287048
Chr15	45576657	45576658			0.75	12	0	8	-0.75	0.00138128	0.69599
Chr15	50426659	50426660			1	6	0.25	8	-0.75	0.00965701	1
Chr15	51696910	51696911	Eif3h		1	8	0.166667	6	-0.833333	0.002997	0.968689
Chr15	63502764	63502765			1	5	0.125	8	-0.875	0.004662	1
Chr15	78503074	78503075	Elfn2		0.857143	7	0.125	8	-0.732143	0.010101	1
Chr15	78818633	78818634	Triobp		0.9	10	0.142857	7	-0.757143	0.00365076	1
Chr15	85158316	85158317			1	8	0.25	16	-0.75	0.00134608	0.688095
Chr15	85418689	85418690	AU022754		1	8	0.25	8	-0.75	0.00699301	1
Chr15	93104295	93104296	Gxylt1		1	7	0.125	8	-0.875	0.0013986	0.698498
Chr15	93222990	93222991	Zcrb1		1	10	0.222222	18	-0.777778	0.000152555	0.202162
Chr15	93594797	93594798			1	9	0.222222	9	-0.777778	0.00226244	0.84988
Chr15	96635240	96635241			0.75	8	0	5	-0.75	0.020979	1
Chr15	100725247	100725248	Scn8a		1	6	0.166667	12	-0.833333	0.0015083	0.719719
Chr15	101961561	101961562	Spryd3		1	6	0.2	15	-0.8	0.00154799	0.728321
Chr15	103079277	103079278	Nfe2		1	5	0.222222	9	-0.777778	0.020979	1
Chr16	7785390	7785391			1	7	0	6	-1	0.000582751	0.442418
Chr16	8922049	8922050			1	11	0.2	10	-0.8	0.000221141	0.254507
Chr16	13108753	13108754		Ercc4	1	10	0.111111	9	-0.888889	0.000119076	0.172767
Chr16	15794966	15794967	Prkdc		1	6	0.111111	9	-0.888889	0.0013986	0.698498
Chr16	18732379	18732380			1	12	0.166667	12	-0.833333	6.73038e-05	0.118395
Chr16	26317486	26317487			0.923077	13	0.2	5	-0.723077	0.00770308	1
Chr16	27672421	27672422			1	6	0	14	-1	2.57998e-05	0.0623379
Chr16	29773168	29773169			0.833333	6	0	5	-0.833333	0.0151515	1
Chr16	29773179	29773180			0.833333	6	0	5	-0.833333	0.0151515	1
Chr16	33064882	33064883	Lmln		1	5	0	5	-1	0.00793651	1
Chr16	34470768	34470769	Kalrn		0.9	10	0.142857	7	-0.757143	0.00365076	1
Chr16	46757528	46757529			1	8	0.2	10	-0.8	0.00105124	0.609759
Chr16	58518323	58518324	St3gal6		0.777778	9	0	5	-0.777778	0.020979	1
Chr16	63452164	63452165			1	8	0	6	-1	0.000333	0.322679
Chr16	92424009	92424010	Rcan1		0.909091	11	0.166667	6	-0.742424	0.0054137	1
Chr16	92809773	92809774	Runx1		0.75	8	0	6	-0.75	0.00965701	1
Chr16	95310299	95310300			1	6	0.222222	9	-0.777778	0.00699301	1
Chr17	5062209	5062210	Arid1b		1	11	0.2	5	-0.8	0.00274725	0.930329
Chr17	5062318	5062319	Arid1b		0.727273	11	0	5	-0.727273	0.025641	1
Chr17	5643268	5643269	Zdhhc14		1	5	0.263158	19	-0.736842	0.00592885	1
Chr17	7565387	7565388			1	7	0.166667	6	-0.833333	0.004662	1
Chr17	13205601	13205602	Sod2		0.888889	9	0	5	-0.888889	0.002997	0.968689
Chr17	13205608	13205609	Sod2		0.888889	9	0	6	-0.888889	0.0013986	0.698498
Chr17	20252459	20252460			1	8	0.25	8	-0.75	0.00699301	1
Chr17	25262016	25262017	Ptx4		1	7	0.222222	9	-0.777778	0.00323427	0.99933
Chr17	27226900	27226901	Itpr3		0.818182	11	0	6	-0.818182	0.00226244	0.84988
Chr17	29167016	29167017			1	10	0	6	-1	0.000124875	0.178497
Chr17	29912842	29912843			1	6	0.2	5	-0.8	0.0151515	1
Chr17	34816908	34816909	Tnxb		0.75	8	0	6	-0.75	0.00965701	1
Chr17	34816912	34816913	Tnxb		0.75	8	0	6	-0.75	0.00965701	1
Chr17	35107964	35107965	Hspa1a	Hspa1l	0.888889	9	0.111111	9	-0.777778	0.0033731	1
Chr17	35926083	35926084			0.875	16	0	6	-0.875	0.00037527	0.343073
Chr17	42549654	42549655	3110082D06Rik		1	6	0.166667	6	-0.833333	0.0151515	1
Chr17	43550289	43550290	Gpr116		0.857143	7	0	9	-0.857143	0.000874126	0.554925
Chr17	45045336	45045337	Supt3h		0.777778	9	0	6	-0.777778	0.00699301	1
Chr17	45295175	45295176			1	6	0.2	10	-0.8	0.00699301	1
Chr17	47351684	47351685	Trerf1		1	7	0.25	8	-0.75	0.00699301	1
Chr17	56601385	56601386	Ptprs		0.8	5	0	7	-0.8	0.010101	1
Chr17	63910259	63910260			0.833333	12	0	6	-0.833333	0.0015083	0.719719
Chr17	67409616	67409617	Ptprm		1	7	0.2	5	-0.8	0.010101	1
Chr17	69384464	69384465			0.8	5	0.0434783	23	-0.756522	0.0011803	0.64821
Chr17	69674370	69674371			1	12	0	6	-1	5.38677e-05	0.102128
Chr17	72037011	72037012	Fam179a		1	8	0.142857	7	-0.857143	0.0013986	0.698498
Chr17	75192442	75192443	Ttc27		1	8	0.181818	11	-0.818182	0.000714456	0.497262
Chr17	81034046	81034047	Map4k3		1	6	0.166667	6	-0.833333	0.0151515	1
Chr17	84391034	84391035			1	8	0.142857	14	-0.857143	0.000140726	0.192793
Chr18	6240188	6240189	Kif5b		0.857143	7	0.125	8	-0.732143	0.010101	1
Chr18	12738235	12738236	Lama3		0.857143	7	0	5	-0.857143	0.0151515	1
Chr18	13846163	13846164	Zfp521		1	6	0.2	5	-0.8	0.0151515	1
Chr18	32408297	32408298	Ercc3		0.761905	21	0	7	-0.761905	0.000668896	0.48175
Chr18	37307088	37307089	Pcdha1		1	8	0.166667	12	-0.833333	0.000714456	0.497262
Chr18	39719547	39719548			1	6	0.25	8	-0.75	0.00965701	1
Chr18	39719586	39719587			1	8	0.153846	13	-0.846154	0.000221141	0.254507
Chr18	39719616	39719617			1	6	0.25	8	-0.75	0.00965701	1
Chr18	44534575	44534576			1	8	0	5	-1	0.000777001	0.520314
Chr18	56809813	56809814			1	7	0.181818	11	-0.818182	0.00226244	0.84988
Chr18	58602367	58602368			0.857143	7	0.111111	9	-0.746032	0.00874126	1
Chr18	61156427	61156428	Slc6a7		1	5	0.272727	22	-0.727273	0.00572278	1
Chr18	65368080	65368081	Nedd4l		1	7	0.2	5	-0.8	0.010101	1
Chr18	73301574	73301575			1	6	0.166667	6	-0.833333	0.0151515	1
Chr19	9828750	9828751			0.8	5	0	9	-0.8	0.004995	1
Chr19	10420056	10420057			0.857143	7	0	6	-0.857143	0.004662	1
Chr19	41183694	41183695	Tll2		0.727273	11	0	12	-0.727273	0.000336519	0.323842
Chr19	41857715	41857716	Arhgap19		1	5	0.2	5	-0.8	0.047619	1
Chr19	41921092	41921093	Frat2		1	5	0.111111	9	-0.888889	0.002997	0.968689
Chr19	45138093	45138094			1	9	0.0909091	11	-0.909091	0.000119076	0.172767
Chr19	48051781	48051782	Ccdc147		1	6	0.272727	11	-0.727273	0.00904977	1
Chr19	57016425	57016426	Afap1l2		1	6	0.25	8	-0.75	0.00965701	1
Chr19	58947308	58947309			0.909091	11	0.166667	6	-0.742424	0.0054137	1
ChrX	13993931	13993932			1	6	0.166667	6	-0.833333	0.0151515	1
ChrX	34271334	34271335			0.857143	7	0.111111	9	-0.746032	0.00874126	1
ChrX	37739318	37739319			1	8	0.2	5	-0.8	0.00699301	1
ChrX	70958788	70958789	Bcap31		0.75	8	0	6	-0.75	0.00965701	1
ChrX	72367855	72367856	Mpp1		1	6	0.25	8	-0.75	0.00965701	1
ChrX	76338772	76338773			1	8	0.2	5	-0.8	0.00699301	1
ChrX	78530204	78530205			1	12	0.2	5	-0.8	0.00210084	0.828491
ChrX	89860352	89860353			1	5	0	8	-1	0.000777001	0.520314
ChrX	102347581	102347582			1	8	0.272727	11	-0.727273	0.00336059	1
ChrX	103872290	103872291	Gm5127		1	5	0.2	5	-0.8	0.047619	1
ChrX	130759923	130759924	Trmt2b		0.833333	12	0	6	-0.833333	0.0015083	0.719719
ChrX	136830187	136830188			1	7	0.266667	15	-0.733333	0.00386997	1
ChrX	138998916	138998917			1	6	0.222222	9	-0.777778	0.00699301	1
ChrX	153720953	153720954	Phex		1	5	0	6	-1	0.0021645	0.840314
ChrX	155038951	155038952			1	6	0.142857	7	-0.857143	0.004662	1
ChrY	1287551	1287552			1	7	0.272727	11	-0.727273	0.00402212	1
	Bold highlighted denotes methylation exclusively in the CpG islands.

## Sheet: MCB-04vs4-Hypo-CHG
Table S2 Genes in male offspring from high maternal folic acid (HMFA) diet, which exhibited hypo methylation (P < 0.05) compared with genes in male offspring from low maternal folic acid (LMFA) in CHG contexts.
Chromosome	Chromosome start	Chromosome end	Gene_name	Promoter	CB-04 Male meth_ratio	CB-04 Male total CpG	CB-4 Male meth_ratio	CB-4 Male total CpG	Meth diff	pvalue	adj pvalue
Chr1	45102190	45102191			0.444444	9	0	12	-0.444444	0.0210526	1
Chr1	48653706	48653707			0.5	6	0	14	-0.5	0.0175439	1
Chr1	48653713	48653714			0.5	6	0	14	-0.5	0.0175439	1
Chr1	48653717	48653718			0.5	6	0	14	-0.5	0.0175439	1
Chr1	48653723	48653724			0.5	6	0	14	-0.5	0.0175439	1
Chr1	48653737	48653738			0.5	6	0	14	-0.5	0.0175439	1
Chr1	48653765	48653766			0.5	6	0	14	-0.5	0.0175439	1
Chr1	48653769	48653770			0.5	6	0	14	-0.5	0.0175439	1
Chr1	48653790	48653791			0.5	6	0	14	-0.5	0.0175439	1
Chr1	60407245	60407246	Cyp20a1		0.428571	7	0	21	-0.428571	0.0106838	1
Chr1	64113132	64113133	Klf7		0.833333	6	0	5	-0.833333	0.0151515	1
Chr1	75783047	75783048			0.5	6	0	17	-0.5	0.0112931	1
Chr1	91222807	91222808			0.428571	7	0	12	-0.428571	0.0361197	1
Chr1	129671201	129671202	Ccnt2	2900009J06Rik	0.8	5	0	11	-0.8	0.00274725	1
Chr1	135185229	135185230	Plekha6		0.421053	19	0	24	-0.421053	0.000521225	1
Chr1	138317329	138317330	Ddx59		0.444444	9	0	24	-0.444444	0.00307918	1
Chr1	154525320	154525321			0.5	6	0	9	-0.5	0.043956	1
Chr1	159404125	159404126	BC026585		0.428571	7	0	17	-0.428571	0.0172925	1
Chr1	162987075	162987076	Dars2		0.444444	9	0	16	-0.444444	0.00996047	1
Chr1	195095252	195095253			0.75	8	0	14	-0.75	0.00037527	1
Chr2	5052295	5052296			0.5	6	0	10	-0.5	0.0357143	1
Chr2	5052301	5052302			0.5	6	0	10	-0.5	0.0357143	1
Chr2	8954138	8954139			0.5	8	0	22	-0.5	0.00255428	1
Chr2	17810424	17810425			0.666667	6	0	8	-0.666667	0.014985	1
Chr2	21158825	21158826			0.428571	7	0	17	-0.428571	0.0172925	1
Chr2	30635560	30635561			0.666667	6	0	10	-0.666667	0.00824176	1
Chr2	31543543	31543544		Abl1	0.8	5	0	7	-0.8	0.010101	1
Chr2	40891484	40891485	Lrp1b		0.75	8	0	10	-0.75	0.0015083	1
Chr2	40891496	40891497	Lrp1b		0.75	8	0	10	-0.75	0.0015083	1
Chr2	51856501	51856502			0.428571	7	0	12	-0.428571	0.0361197	1
Chr2	52999214	52999215	Prpf40a		0.6	5	0	10	-0.6	0.021978	1
Chr2	72435838	72435839			0.444444	9	0	35	-0.444444	0.00092817	1
Chr2	83566658	83566659	Itgav		0.666667	6	0	25	-0.666667	0.00047672	1
Chr2	83566665	83566666	Itgav		0.666667	6	0	25	-0.666667	0.00047672	1
Chr2	83566672	83566673	Itgav		0.666667	6	0	25	-0.666667	0.00047672	1
Chr2	94731330	94731331			0.444444	9	0	14	-0.444444	0.0142292	1
Chr2	119148589	119148590	Gm14207		0.6	10	0	6	-0.6	0.0338412	1
Chr2	124786306	124786307			0.666667	6	0	17	-0.666667	0.00169396	1
Chr2	146483733	146483734			0.428571	7	0	22	-0.428571	0.00957854	1
Chr2	153116235	153116236		Kif3b	0.6	5	0	9	-0.6	0.0274725	1
Chr2	155825580	155825581			0.5	8	0	20	-0.5	0.0034188	1
Chr2	158878628	158878629			0.5	6	0	20	-0.5	0.00769231	1
Chr2	165624369	165624370	Zmynd8		0.5	6	0	15	-0.5	0.0150376	1
Chr2	168094666	168094667	Kcng1		0.444444	9	0	24	-0.444444	0.00307918	1
Chr2	170930596	170930597			0.5	8	0	20	-0.5	0.0034188	1
Chr3	3913627	3913628			0.5	8	0	10	-0.5	0.0228758	1
Chr3	14970563	14970564		A930001A20Rik	0.428571	14	0	10	-0.428571	0.0238714	1
Chr3	16325863	16325864			0.571429	14	0	14	-0.571429	0.00193237	1
Chr3	33924958	33924959	Fxr1		0.5	8	0	16	-0.5	0.00658762	1
Chr3	46958886	46958887			0.666667	6	0	9	-0.666667	0.010989	1
Chr3	51405153	51405154			0.444444	9	0	20	-0.444444	0.00530504	1
Chr3	53256809	53256810	Nhlrc3		0.444444	9	0	11	-0.444444	0.0260062	1
Chr3	74171763	74171764			0.444444	9	0	12	-0.444444	0.0210526	1
Chr3	84559826	84559827			0.666667	6	0	8	-0.666667	0.014985	1
Chr3	87435012	87435013	Arhgef11		0.461538	13	0	18	-0.461538	0.00233063	1
Chr3	89203817	89203818			0.666667	6	0	10	-0.666667	0.00824176	1
Chr3	93206556	93206557			0.428571	7	0	24	-0.428571	0.00778643	1
Chr3	93206570	93206571			0.571429	7	0	23	-0.571429	0.00127714	1
Chr3	93206586	93206587			0.428571	7	0	24	-0.428571	0.00778643	1
Chr3	93206606	93206607			0.428571	7	0	24	-0.428571	0.00778643	1
Chr3	93206626	93206627			0.428571	7	0	24	-0.428571	0.00778643	1
Chr3	94500988	94500989	Selenbp2		0.5	6	0	9	-0.5	0.043956	1
Chr3	100914282	100914283		Ptgfrn	0.6	5	0	7	-0.6	0.0454545	1
Chr3	104576784	104576785	Fam19a3		0.6	5	0	7	-0.6	0.0454545	1
Chr3	133305389	133305390			1	5	0.363636	11	-0.636364	0.0336538	1
Chr3	148704712	148704713			0.5	8	0	15	-0.5	0.00790514	1
Chr4	22378863	22378864			0.428571	7	0	14	-0.428571	0.0263158	1
Chr4	47960855	47960856			0.454545	11	0	18	-0.454545	0.00389036	1
Chr4	61580142	61580143			0.428571	7	0	12	-0.428571	0.0361197	1
Chr4	69490066	69490067			0.714286	7	0	10	-0.714286	0.00339367	1
Chr4	80820648	80820649			0.6	5	0	12	-0.6	0.0147059	1
Chr4	88075488	88075489	Ptplad2		0.428571	7	0	15	-0.428571	0.0227273	1
Chr4	98026461	98026462	Tm2d1		0.666667	6	0.0357143	28	-0.630952	0.00153096	1
Chr4	101703306	101703307			0.5	8	0	10	-0.5	0.0228758	1
Chr4	117032985	117032986	Rnf220		0.5	6	0.0555556	18	-0.444444	0.0352908	1
Chr4	121215294	121215295			0.6	5	0	14	-0.6	0.0103199	1
Chr4	125880175	125880176		Thrap3	0.444444	9	0	12	-0.444444	0.0210526	1
Chr4	125880184	125880185		Thrap3	0.444444	9	0	11	-0.444444	0.0260062	1
Chr4	132924405	132924406		Slc9a1	0.666667	6	0	8	-0.666667	0.014985	1
Chr4	132924438	132924439		Slc9a1	0.666667	6	0	8	-0.666667	0.014985	1
Chr4	141198704	141198705	Plekhm2		0.6	5	0	13	-0.6	0.0122549	1
Chr4	148272346	148272347	Casz1		0.666667	6	0	15	-0.666667	0.00250627	1
Chr4	148390510	148390511	Pex14		0.5	8	0	10	-0.5	0.0228758	1
Chr4	149651295	149651296			0.5	8	0	14	-0.5	0.00956938	1
Chr4	149651302	149651303			0.5	8	0	14	-0.5	0.00956938	1
Chr4	149651309	149651310			0.5	8	0	13	-0.5	0.0116959	1
Chr4	149651315	149651316			0.5	8	0	13	-0.5	0.0116959	1
Chr4	151086911	151086912	Camta1		0.5	6	0	18	-0.5	0.00988142	1
Chr4	153033034	153033035			0.5	6	0.05	20	-0.45	0.0277592	1
Chr4	155137324	155137325	2610204G22Rik		0.5	6	0	11	-0.5	0.0294118	1
Chr4	155509290	155509291			0.428571	7	0	11	-0.428571	0.0428922	1
Chr5	3823326	3823327	Krit1		0.6	10	0	34	-0.6	2.9749e-05	1
Chr5	3823330	3823331	Krit1		0.6	10	0.121212	33	-0.478788	0.00483589	1
Chr5	3823337	3823338	Krit1		0.6	5	0	16	-0.6	0.0075188	1
Chr5	7843444	7843445			0.444444	9	0	32	-0.444444	0.0012442	1
Chr5	7843458	7843459			0.444444	9	0	32	-0.444444	0.0012442	1
Chr5	14964336	14964337	Speer8-ps1		0.478261	23	0	12	-0.478261	0.00547884	1
Chr5	17852137	17852138	Gnai1		0.6	5	0	9	-0.6	0.0274725	1
Chr5	23346445	23346446	Tomm7		0.6	5	0	10	-0.6	0.021978	1
Chr5	29358395	29358396			0.5	6	0	15	-0.5	0.0150376	1
Chr5	33594246	33594247	Ctbp1		0.6	5	0	12	-0.6	0.0147059	1
Chr5	34615160	34615161	Zfyve28		0.5	12	0	19	-0.5	0.00125496	1
Chr5	38220326	38220327			0.428571	7	0	13	-0.428571	0.0307018	1
Chr5	50450198	50450199	Gpr125		0.454545	11	0	13	-0.454545	0.0108696	1
Chr5	66702028	66702029	Apbb2		0.444444	9	0	18	-0.444444	0.00717949	1
Chr5	76330354	76330355	Kdr		0.5	6	0	15	-0.5	0.0150376	1
Chr5	77104250	77104251			0.5	8	0	25	-0.5	0.00171065	1
Chr5	106407353	106407354			0.461538	13	0	14	-0.461538	0.0057971	1
Chr5	106881060	106881061			0.428571	14	0	9	-0.428571	0.0480549	1
Chr5	113148070	113148071	Myo18b		0.428571	7	0	22	-0.428571	0.00957854	1
Chr5	115017535	115017536		BC057022	0.5	12	0	8	-0.5	0.0418989	1
Chr5	116534785	116534786		Tmem233	0.428571	7	0	13	-0.428571	0.0307018	1
Chr5	119290600	119290601			0.5	8	0	11	-0.5	0.0180599	1
Chr5	122156906	122156907			0.666667	6	0	7	-0.666667	0.020979	1
Chr5	125206272	125206273	Dnahc10		0.666667	6	0	24	-0.666667	0.000547345	1
Chr5	125206309	125206310	Dnahc10		0.666667	6	0	23	-0.666667	0.000631552	1
Chr5	125552829	125552830	Ncor2		0.428571	7	0	12	-0.428571	0.0361197	1
Chr5	125680886	125680887			0.666667	6	0	9	-0.666667	0.010989	1
Chr5	130669419	130669420	Rabgef1		0.428571	7	0	16	-0.428571	0.0197628	1
Chr5	137242768	137242769	Emid2		0.5	8	0	22	-0.5	0.00255428	1
Chr5	138356807	138356808	Cyp3a13		0.5	6	0	14	-0.5	0.0175439	1
Chr5	138356839	138356840	Cyp3a13		0.545455	11	0.0869565	23	-0.458498	0.00686493	1
Chr5	138356844	138356845	Cyp3a13		0.545455	11	0	28	-0.545455	0.000141604	1
Chr5	138356859	138356860	Cyp3a13		0.5	6	0	14	-0.5	0.0175439	1
Chr5	138356865	138356866	Cyp3a13		0.5	6	0	14	-0.5	0.0175439	1
Chr5	138356875	138356876	Cyp3a13		0.666667	6	0	14	-0.666667	0.00309598	1
Chr5	138356880	138356881	Cyp3a13		0.5	6	0	14	-0.5	0.0175439	1
Chr5	143070518	143070519	Mmd2		0.5	8	0	19	-0.5	0.0039886	1
Chr5	147861248	147861249	Lnx2		0.444444	9	0	15	-0.444444	0.0118577	1
Chr5	149467418	149467419			0.636364	11	0	11	-0.636364	0.00386997	1
Chr6	5460633	5460634			0.555556	9	0	26	-0.555556	0.000388132	1
Chr6	5460640	5460641			0.555556	9	0	26	-0.555556	0.000388132	1
Chr6	5460653	5460654			0.555556	9	0.0869565	23	-0.468599	0.0100557	1
Chr6	5460657	5460658			0.6	5	0	13	-0.6	0.0122549	1
Chr6	5460664	5460665			0.6	5	0	13	-0.6	0.0122549	1
Chr6	20052483	20052484			0.6	5	0	7	-0.6	0.0454545	1
Chr6	20052487	20052488			0.6	5	0	7	-0.6	0.0454545	1
Chr6	20052517	20052518			0.6	10	0	14	-0.6	0.00156022	1
Chr6	20052540	20052541			0.6	5	0	7	-0.6	0.0454545	1
Chr6	38098054	38098055	D630045J12Rik		0.6	10	0	10	-0.6	0.0108359	1
Chr6	38098068	38098069	D630045J12Rik		0.6	5	0	8	-0.6	0.034965	1
Chr6	48434757	48434758	Sspo		0.5	6	0	11	-0.5	0.0294118	1
Chr6	56589851	56589852			0.428571	7	0	17	-0.428571	0.0172925	1
Chr6	83338603	83338604	Tet3		0.5	8	0	10	-0.5	0.0228758	1
Chr6	86989710	86989711			0.428571	7	0	22	-0.428571	0.00957854	1
Chr6	90295285	90295286	Uroc1		0.666667	6	0	19	-0.666667	0.00118577	1
Chr6	99408996	99408997			0.5	6	0	21	-0.5	0.00683761	1
Chr6	113259335	113259336	Brpf1		0.5	14	0	12	-0.5	0.0064214	1
Chr6	117203591	117203592			0.444444	9	0	15	-0.444444	0.0118577	1
Chr6	117203596	117203597			0.444444	9	0	15	-0.444444	0.0118577	1
Chr6	120576701	120576702			0.466667	15	0	15	-0.466667	0.00632184	1
Chr6	122208763	122208764			0.615385	13	0	22	-0.615385	5.46826e-05	1
Chr6	122675062	122675063			0.5	8	0	18	-0.5	0.00468227	1
Chr6	124902953	124902954			0.6	5	0	11	-0.6	0.0178571	1
Chr6	127069403	127069404			0.444444	9	0	15	-0.444444	0.0118577	1
Chr6	135682339	135682340	Grin2b		0.428571	7	0	11	-0.428571	0.0428922	1
Chr6	135953113	135953114	Grin2b		0.5	8	0	16	-0.5	0.00658762	1
Chr6	142866716	142866717	St8sia1		0.571429	7	0	9	-0.571429	0.0192308	1
Chr7	13502422	13502423			0.444444	9	0	16	-0.444444	0.00996047	1
Chr7	16594928	16594929			0.75	8	0	10	-0.75	0.0015083	1
Chr7	16863820	16863821	Ccdc9		0.5	8	0	10	-0.5	0.0228758	1
Chr7	19838999	19839000			0.5	6	0	11	-0.5	0.0294118	1
Chr7	26911544	26911545			0.428571	7	0	16	-0.428571	0.0197628	1
Chr7	31341937	31341938	Lin37		0.5	6	0	12	-0.5	0.0245098	1
Chr7	31827079	31827080	Fxyd5	Fxyd5	0.6	5	0	7	-0.6	0.0454545	1
Chr7	31827110	31827111	Fxyd5	Fxyd5	0.6	5	0	7	-0.6	0.0454545	1
Chr7	31827115	31827116	Fxyd5	Fxyd5	0.6	5	0	7	-0.6	0.0454545	1
Chr7	54085014	54085015			0.5	8	0	20	-0.5	0.0034188	1
Chr7	57377541	57377542	Nell1		0.428571	7	0	14	-0.428571	0.0263158	1
Chr7	74470705	74470706	Mef2a		0.444444	9	0	11	-0.444444	0.0260062	1
Chr7	74622975	74622976			0.571429	7	0.125	16	-0.446429	0.0450038	1
Chr7	74623012	74623013			0.5	8	0	16	-0.5	0.00658762	1
Chr7	92884940	92884941			0.428571	7	0	14	-0.428571	0.0263158	1
Chr7	95051458	95051459	Grm5		0.8	10	0.205882	34	-0.594118	0.00111265	1
Chr7	95051469	95051470	Grm5		0.8	10	0.323529	34	-0.476471	0.0114237	1
Chr7	95051874	95051875	Grm5		0.666667	12	0.194444	36	-0.472222	0.00419499	1
Chr7	95051882	95051883	Grm5		0.727273	11	0.142857	49	-0.584416	0.000281307	1
Chr7	95051893	95051894	Grm5		0.727273	11	0.25	48	-0.477273	0.0045845	1
Chr7	95094865	95094866	Grm5		0.5	8	0	24	-0.5	0.00194661	1
Chr7	103061845	103061846			0.5	6	0	10	-0.5	0.0357143	1
Chr7	113678129	113678130			0.571429	7	0	14	-0.571429	0.00584795	1
Chr7	117071475	117071476	Dennd5a		0.428571	7	0	16	-0.428571	0.0197628	1
Chr7	122980400	122980401	Sox6		0.6	5	0	8	-0.6	0.034965	1
Chr7	124811760	124811761			0.666667	6	0	11	-0.666667	0.00630252	1
Chr7	129916618	129916619			0.666667	6	0	30	-0.666667	0.000254647	1
Chr7	132798464	132798465	Gtf3c1		0.5	8	0	31	-0.5	0.000851053	1
Chr7	134072441	134072442	Kctd13		0.454545	11	0	14	-0.454545	0.00869565	1
Chr7	138281372	138281373			0.428571	7	0	14	-0.428571	0.0263158	1
Chr7	143045382	143045383			0.454545	11	0	13	-0.454545	0.0108696	1
Chr7	143694099	143694100			0.75	8	0.0740741	27	-0.675926	0.000426796	1
Chr7	143694111	143694112			0.75	8	0.0714286	28	-0.678571	0.0003572	1
Chr7	144033363	144033364			0.666667	6	0.166667	18	-0.5	0.0380695	1
Chr7	145304665	145304666			0.5	8	0	9	-0.5	0.0294118	1
Chr7	145822500	145822501			0.6	5	0	11	-0.6	0.0178571	1
Chr7	148232581	148232582			0.666667	6	0	9	-0.666667	0.010989	1
Chr8	4762731	4762732	Shcbp1		0.5	16	0	8	-0.5	0.0222429	1
Chr8	14538671	14538672	Dlgap2		0.5	6	0	10	-0.5	0.0357143	1
Chr8	18296080	18296081			0.444444	9	0	19	-0.444444	0.00615385	1
Chr8	23793215	23793216	Ikbkb		0.5	8	0	17	-0.5	0.0055336	1
Chr8	28907147	28907148			0.444444	9	0	30	-0.444444	0.0015319	1
Chr8	34544674	34544675			0.428571	7	0	15	-0.428571	0.0227273	1
Chr8	36515251	36515252			0.666667	6	0	14	-0.666667	0.00309598	1
Chr8	36592206	36592207			0.5	8	0	11	-0.5	0.0180599	1
Chr8	38253138	38253139			0.428571	7	0	16	-0.428571	0.0197628	1
Chr8	38253159	38253160			0.5	8	0	16	-0.5	0.00658762	1
Chr8	41939528	41939529			0.6	5	0	8	-0.6	0.034965	1
Chr8	46051691	46051692	Fat1		0.6	5	0	11	-0.6	0.0178571	1
Chr8	46051701	46051702	Fat1		0.6	5	0	11	-0.6	0.0178571	1
Chr8	46051721	46051722	Fat1		0.6	5	0	10	-0.6	0.021978	1
Chr8	46051724	46051725	Fat1		0.6	10	0	21	-0.6	0.000285217	1
Chr8	46051730	46051731	Fat1		0.555556	9	0	21	-0.555556	0.000884173	1
Chr8	46051761	46051762	Fat1		0.6	5	0	11	-0.6	0.0178571	1
Chr8	63405068	63405069	Clcn3		0.461538	13	0	24	-0.461538	0.000738133	1
Chr8	64326713	64326714	Palld		0.5	6	0	9	-0.5	0.043956	1
Chr8	67115310	67115311	Cpe		0.6	5	0	8	-0.6	0.034965	1
Chr8	72985883	72985884	Klhl26		0.6	10	0	6	-0.6	0.0338412	1
Chr8	85510943	85510944	Rnf150		0.6	5	0	12	-0.6	0.0147059	1
Chr8	90701569	90701570			0.571429	7	0	15	-0.571429	0.00478469	1
Chr8	90701583	90701584			0.571429	7	0	16	-0.571429	0.00395257	1
Chr8	91671069	91671070			0.45	20	0	32	-0.45	4.56528e-05	1
Chr8	91772071	91772072			0.6	10	0	21	-0.6	0.000285217	1
Chr8	93791583	93791584	Rpgrip1l		0.470588	17	0	17	-0.470588	0.00267787	1
Chr8	93912976	93912977	Fto		0.47619	21	0	33	-0.47619	1.47391e-05	0.792003
Chr8	98125487	98125488			0.777778	9	0	11	-0.777778	0.000464396	1
Chr8	106711505	106711506	Bean1		0.8	10	0.111111	18	-0.688889	0.000538439	1
Chr8	106711508	106711509	Bean1		0.727273	11	0.0833333	24	-0.643939	0.000255317	1
Chr8	106711513	106711514	Bean1		0.727273	11	0.0869565	23	-0.640316	0.000328084	1
Chr8	106711532	106711533	Bean1		0.666667	12	0.0833333	24	-0.583333	0.00055851	1
Chr8	106711537	106711538	Bean1		0.666667	12	0.1	20	-0.566667	0.00152709	1
Chr8	107407214	107407215			0.6	5	0	7	-0.6	0.0454545	1
Chr8	111018797	111018798			0.5	8	0	25	-0.5	0.00171065	1
Chr8	114167509	114167510	Zfp1		0.444444	9	0	12	-0.444444	0.0210526	1
Chr8	119512566	119512567	Gcsh		0.6	10	0	10	-0.6	0.0108359	1
Chr8	124786749	124786750			0.5	16	0.037037	27	-0.462963	0.000636489	1
Chr9	14583006	14583007			0.5	10	0	10	-0.5	0.0325077	1
Chr9	17779755	17779756			0.6	5	0	11	-0.6	0.0178571	1
Chr9	31439550	31439551			0.5	6	0	9	-0.5	0.043956	1
Chr9	35115086	35115087			0.444444	9	0	16	-0.444444	0.00996047	1
Chr9	40515543	40515544	Clmp		0.428571	7	0	11	-0.428571	0.0428922	1
Chr9	41429865	41429866			0.6	5	0	11	-0.6	0.0178571	1
Chr9	46362826	46362827			0.428571	7	0	11	-0.428571	0.0428922	1
Chr9	48590129	48590130	Zbtb16		0.6	10	0	19	-0.6	0.000442087	1
Chr9	49321486	49321487	Ncam1		0.428571	14	0	28	-0.428571	0.000572459	1
Chr9	51318297	51318298			0.428571	7	0	13	-0.428571	0.0307018	1
Chr9	65856299	65856300	Csnk1g1		0.428571	7	0	12	-0.428571	0.0361197	1
Chr9	70357117	70357118			0.5	6	0	13	-0.5	0.0206398	1
Chr9	85462716	85462717			0.8	5	0	9	-0.8	0.004995	1
Chr9	85462719	85462720			0.8	5	0	9	-0.8	0.004995	1
Chr9	85462735	85462736			0.8	5	0	9	-0.8	0.004995	1
Chr9	85462745	85462746			0.8	5	0	9	-0.8	0.004995	1
Chr9	85462750	85462751			0.888889	9	0	17	-0.888889	5.76083e-06	0.36787
Chr9	85462769	85462770			0.8	5	0	9	-0.8	0.004995	1
Chr9	85462782	85462783			0.8	5	0.111111	9	-0.688889	0.022977	1
Chr9	88456928	88456929	Zfp949		0.8	5	0.190476	21	-0.609524	0.0200061	1
Chr9	89994145	89994146	Morf4l1		0.6	5	0.0666667	15	-0.533333	0.0319917	1
Chr9	96054667	96054668	Gk5		0.428571	7	0	16	-0.428571	0.0197628	1
Chr9	96902440	96902441	Spsb4		0.5	6	0	22	-0.5	0.00610501	1
Chr9	103261850	103261851	Cdv3		0.5	16	0.0769231	26	-0.423077	0.0030502	1
Chr9	106387962	106387963			0.571429	14	0	10	-0.571429	0.00642853	1
Chr9	106587813	106587814	Tex264		0.571429	14	0	8	-0.571429	0.0177127	1
Chr9	108302431	108302432			0.5	6	0	12	-0.5	0.0245098	1
Chr9	113235100	113235101			0.5	8	0	14	-0.5	0.00956938	1
Chr9	113840449	113840450	Ubp1		0.444444	9	0	11	-0.444444	0.0260062	1
Chr9	114406453	114406454		Ccr4	0.666667	6	0	34	-0.666667	0.000164132	1
Chr9	114406497	114406498		Ccr4	0.666667	6	0	34	-0.666667	0.000164132	1
Chr9	115559437	115559438			0.6	5	0	19	-0.6	0.00494071	1
Chr9	118235609	118235610			0.6	5	0	8	-0.6	0.034965	1
Chr9	120011485	120011486			0.6	5	0	10	-0.6	0.021978	1
Chr9	120019925	120019926	Slc25a38		0.444444	9	0	11	-0.444444	0.0260062	1
Chr9	123738328	123738329	Fyco1		0.444444	9	0	10	-0.444444	0.0325077	1
Chr10	19654141	19654142		Map3k5	0.5	8	0	14	-0.5	0.00956938	1
Chr10	24352487	24352488			0.444444	9	0	17	-0.444444	0.00842809	1
Chr10	29795920	29795921			0.428571	7	0	11	-0.428571	0.0428922	1
Chr10	29795926	29795927			0.428571	7	0	11	-0.428571	0.0428922	1
Chr10	29795937	29795938			0.428571	7	0	11	-0.428571	0.0428922	1
Chr10	29795951	29795952			0.428571	7	0	11	-0.428571	0.0428922	1
Chr10	29795955	29795956			0.428571	7	0	11	-0.428571	0.0428922	1
Chr10	29795977	29795978			0.428571	7	0	11	-0.428571	0.0428922	1
Chr10	29796001	29796002			0.428571	7	0	11	-0.428571	0.0428922	1
Chr10	48331171	48331172			0.5	8	0	15	-0.5	0.00790514	1
Chr10	57106398	57106399			0.428571	14	0	14	-0.428571	0.015942	1
Chr10	67874218	67874219			0.428571	7	0	18	-0.428571	0.0152174	1
Chr10	68357841	68357842			0.5	6	0	10	-0.5	0.0357143	1
Chr10	69772206	69772207			0.444444	9	0	13	-0.444444	0.0172249	1
Chr10	73172287	73172288			0.571429	14	0	12	-0.571429	0.00223904	1
Chr10	74450239	74450240	Rtdr1		0.428571	7	0	12	-0.428571	0.0361197	1
Chr10	74857180	74857181			0.5	8	0	12	-0.5	0.0144479	1
Chr10	75222926	75222927	Cabin1		0.666667	6	0	12	-0.666667	0.00490196	1
Chr10	75700761	75700762		Prmt2	0.5	6	0	11	-0.5	0.0294118	1
Chr10	76017593	76017594	4930483K19Rik		0.5	8	0	24	-0.5	0.00194661	1
Chr10	92950568	92950569		Hal	0.571429	7	0	10	-0.571429	0.0147059	1
Chr10	93030462	93030463	Ccdc38		0.555556	9	0	8	-0.555556	0.0294118	1
Chr10	93174071	93174072	Ntn4		0.423077	26	0	10	-0.423077	0.0160459	1
Chr10	93385638	93385639			0.454545	11	0	16	-0.454545	0.00572278	1
Chr10	93575426	93575427	Fgd6		0.833333	6	0.0454545	22	-0.787879	0.000353029	1
Chr10	119743625	119743626			0.5	6	0	10	-0.5	0.0357143	1
Chr10	120125992	120125993			0.571429	7	0	18	-0.571429	0.0027668	1
Chr11	3006605	3006606			0.5	6	0	11	-0.5	0.0294118	1
Chr11	3172887	3172888			0.5	8	0	30	-0.5	0.000948317	1
Chr11	7989988	7989989			0.5	8	0	33	-0.5	0.000691221	1
Chr11	7990004	7990005			0.5	8	0.0606061	33	-0.439394	0.00863715	1
Chr11	7990009	7990010			0.5	8	0.0606061	33	-0.439394	0.00863715	1
Chr11	10411773	10411774			0.5	16	0	18	-0.5	0.000708849	1
Chr11	32024693	32024694			0.625	8	0	16	-0.625	0.00131752	1
Chr11	52718584	52718585	Fstl4		0.428571	7	0	18	-0.428571	0.0152174	1
Chr11	53436773	53436774			0.666667	6	0	12	-0.666667	0.00490196	1
Chr11	58781920	58781921	Trim17		0.5	6	0	16	-0.5	0.012987	1
Chr11	58941602	58941603	Obscn		0.6	5	0	11	-0.6	0.0178571	1
Chr11	66213638	66213639	Shisa6		0.666667	6	0	14	-0.666667	0.00309598	1
Chr11	69394805	69394806	Trp53	Wrap53	0.666667	6	0	7	-0.666667	0.020979	1
Chr11	75487124	75487125	Myo1c		0.444444	9	0	14	-0.444444	0.0142292	1
Chr11	76228029	76228030	Timm22		0.444444	9	0	16	-0.444444	0.00996047	1
Chr11	77481175	77481176			0.428571	7	0	24	-0.428571	0.00778643	1
Chr11	82150560	82150561			0.5	6	0	13	-0.5	0.0206398	1
Chr11	93336306	93336307	Car10		0.428571	7	0	14	-0.428571	0.0263158	1
Chr11	97109276	97109277	Npepps		0.6	5	0	10	-0.6	0.021978	1
Chr11	101238479	101238480	G6pc		0.5	24	0.025641	39	-0.474359	1.03127e-05	0.631102
Chr11	102563462	102563463			0.428571	7	0	11	-0.428571	0.0428922	1
Chr11	102971791	102971792	Acbd4		0.571429	7	0	16	-0.571429	0.00395257	1
Chr11	105332137	105332138			0.6	5	0	7	-0.6	0.0454545	1
Chr11	107131944	107131945	Pitpnc1		0.5	8	0	11	-0.5	0.0180599	1
Chr11	107131958	107131959	Pitpnc1		0.5	8	0	11	-0.5	0.0180599	1
Chr11	112643682	112643683	Sox9		0.5	10	0	15	-0.5	0.00474308	1
Chr11	114511411	114511412			0.428571	7	0	18	-0.428571	0.0152174	1
Chr11	116308236	116308237	Qrich2		0.5	8	0	14	-0.5	0.00956938	1
Chr11	116806773	116806774	Mgat5b		0.5	6	0.08	25	-0.42	0.037555	1
Chr11	118249270	118249271			0.575758	33	0.0714286	28	-0.504329	3.29545e-05	1
Chr11	118491813	118491814	Rbfox3		0.5	16	0	21	-0.5	0.00033335	1
Chr11	118513654	118513655	Rbfox3		0.428571	7	0	12	-0.428571	0.0361197	1
Chr11	119437861	119437862			0.428571	7	0	12	-0.428571	0.0361197	1
Chr12	3772022	3772023	Dtnb		0.571429	7	0	9	-0.571429	0.0192308	1
Chr12	3772025	3772026	Dtnb		0.571429	7	0	9	-0.571429	0.0192308	1
Chr12	3772029	3772030	Dtnb		0.571429	7	0	10	-0.571429	0.0147059	1
Chr12	10939654	10939655			0.428571	7	0	12	-0.428571	0.0361197	1
Chr12	10939660	10939661			0.428571	14	0	23	-0.428571	0.00129173	1
Chr12	10939669	10939670			0.428571	14	0	24	-0.428571	0.00108778	1
Chr12	10939684	10939685			0.428571	14	0	24	-0.428571	0.00108778	1
Chr12	39586607	39586608	Etv1		0.5	8	0	12	-0.5	0.0144479	1
Chr12	54393037	54393038	Npas3		0.5	6	0	11	-0.5	0.0294118	1
Chr12	77517634	77517635		Ppp1r36	0.5	6	0	9	-0.5	0.043956	1
Chr12	82941617	82941618			0.5	6	0	16	-0.5	0.012987	1
Chr12	87157664	87157665	0610007P14Rik		0.428571	7	0	12	-0.428571	0.0361197	1
Chr12	102155018	102155019	Ccdc88c		0.428571	7	0	11	-0.428571	0.0428922	1
Chr12	109093450	109093451			0.6	5	0	7	-0.6	0.0454545	1
Chr12	110696679	110696680	Dlk1		0.5	8	0	24	-0.5	0.00194661	1
Chr12	110696682	110696683	Dlk1		0.5	8	0	24	-0.5	0.00194661	1
Chr13	12011699	12011700	Ryr2		0.428571	7	0	13	-0.428571	0.0307018	1
Chr13	43399964	43399965		Gfod1	0.555556	9	0	6	-0.555556	0.043956	1
Chr13	45569456	45569457			0.428571	7	0	14	-0.428571	0.0263158	1
Chr13	46694144	46694145	Cap2		0.444444	9	0	21	-0.444444	0.0045977	1
Chr13	56925985	56925986	Trpc7		0.5	8	0	12	-0.5	0.0144479	1
Chr13	57408302	57408303			0.428571	14	0	12	-0.428571	0.0170569	1
Chr13	64264406	64264407	Habp4		0.466667	15	0	13	-0.466667	0.00688406	1
Chr13	70777154	70777155		BC018507	0.6	5	0	13	-0.6	0.0122549	1
Chr13	79442254	79442255			0.444444	9	0	11	-0.444444	0.0260062	1
Chr13	79442290	79442291			0.8	5	0	7	-0.8	0.010101	1
Chr13	79442300	79442301			0.8	5	0	7	-0.8	0.010101	1
Chr13	95107284	95107285			0.5	6	0	10	-0.5	0.0357143	1
Chr13	95479772	95479773			0.428571	14	0	14	-0.428571	0.015942	1
Chr13	96639508	96639509	Iqgap2		0.461538	13	0	15	-0.461538	0.00455487	1
Chr13	97315064	97315065	Col4a3bp		0.428571	7	0	11	-0.428571	0.0428922	1
Chr13	98057713	98057714			0.454545	11	0	10	-0.454545	0.0350877	1
Chr13	99026196	99026197	Utp15		0.5	6	0	12	-0.5	0.0245098	1
Chr13	99257855	99257856			0.5	8	0	10	-0.5	0.0228758	1
Chr13	103970056	103970057	Mast4		0.428571	7	0	12	-0.428571	0.0361197	1
Chr13	107182903	107182904			0.428571	7	0	15	-0.428571	0.0227273	1
Chr13	110876132	110876133	Rab3c		0.538462	13	0	20	-0.538462	0.000401681	1
Chr14	15414841	15414842			0.428571	7	0	14	-0.428571	0.0263158	1
Chr14	19581347	19581348	Ube2e2		0.428571	7	0	11	-0.428571	0.0428922	1
Chr14	23000803	23000804	1700112E06Rik		0.571429	7	0	16	-0.571429	0.00395257	1
Chr14	48190498	48190499			0.444444	9	0	12	-0.444444	0.0210526	1
Chr14	57753733	57753734		Gjb6	0.5	6	0	11	-0.5	0.0294118	1
Chr14	58129749	58129750	Ift88		0.5	6	0	9	-0.5	0.043956	1
Chr14	70033302	70033303	Loxl2		0.444444	9	0	27	-0.444444	0.00213904	1
Chr14	71290476	71290477	Gfra2		0.545455	11	0	17	-0.545455	0.00122631	1
Chr14	71290480	71290481	Gfra2		0.5	10	0	15	-0.5	0.00474308	1
Chr14	71290483	71290484	Gfra2		0.444444	9	0	14	-0.444444	0.0142292	1
Chr14	73729213	73729214			0.5	8	0	9	-0.5	0.0294118	1
Chr14	81097430	81097431			0.5	8	0	20	-0.5	0.0034188	1
Chr14	83640250	83640251			0.5	8	0	10	-0.5	0.0228758	1
Chr14	100959162	100959163			0.6	5	0	12	-0.6	0.0147059	1
Chr14	104279889	104279890			0.75	8	0	24	-0.75	3.08985e-05	1
Chr14	104279902	104279903			0.5	8	0	24	-0.5	0.00194661	1
Chr14	105681340	105681341	Ndfip2		0.428571	7	0	12	-0.428571	0.0361197	1
Chr14	122639616	122639617	Clybl		0.571429	7	0	17	-0.571429	0.00329381	1
Chr14	122662519	122662520	Clybl		0.6	5	0	15	-0.6	0.00877193	1
Chr15	3253408	3253409	Ccdc152		0.5	8	0	11	-0.5	0.0180599	1
Chr15	19295858	19295859			0.428571	7	0	12	-0.428571	0.0361197	1
Chr15	21956873	21956874			0.571429	7	0	9	-0.571429	0.0192308	1
Chr15	45153365	45153366			0.714286	7	0.0625	16	-0.651786	0.00339782	1
Chr15	61984774	61984775	Pvt1		0.5	8	0	32	-0.5	0.000765948	1
Chr15	65011048	65011049			0.428571	7	0	14	-0.428571	0.0263158	1
Chr15	65986342	65986343	Kcnq3		0.5	8	0	20	-0.5	0.0034188	1
Chr15	80267818	80267819			0.538462	13	0.0740741	27	-0.464387	0.00233244	1
Chr15	82118099	82118100	Sept3		0.666667	6	0	10	-0.666667	0.00824176	1
Chr15	82363770	82363771			0.583333	12	0	26	-0.583333	6.27563e-05	1
Chr15	86885859	86885860			0.428571	7	0	15	-0.428571	0.0227273	1
Chr15	95803425	95803426	Ano6		0.5	6	0.0357143	28	-0.464286	0.0123987	1
Chr15	99848438	99848439			0.666667	6	0	9	-0.666667	0.010989	1
Chr15	101033803	101033804	Acvr1b		0.5	6	0	10	-0.5	0.0357143	1
Chr16	6208466	6208467	Rbfox1		0.666667	6	0	10	-0.666667	0.00824176	1
Chr16	8809405	8809406			0.5	6	0	14	-0.5	0.0175439	1
Chr16	11146434	11146435	Zc3h7a		0.555556	9	0.0769231	13	-0.478632	0.0230791	1
Chr16	11146441	11146442	Zc3h7a		0.444444	9	0	18	-0.444444	0.00717949	1
Chr16	11146461	11146462	Zc3h7a		0.444444	9	0	13	-0.444444	0.0172249	1
Chr16	18480790	18480791			0.5	6	0	13	-0.5	0.0206398	1
Chr16	21787890	21787891	Ehhadh		0.5	6	0	18	-0.5	0.00988142	1
Chr16	32824408	32824409	1700021K19Rik		0.444444	9	0	19	-0.444444	0.00615385	1
Chr16	35364012	35364013		Sec22a	0.571429	7	0	8	-0.571429	0.025641	1
Chr16	37262984	37262985	Stxbp5l		0.5	6	0	16	-0.5	0.012987	1
Chr16	38058958	38058959			0.625	8	0	6	-0.625	0.030969	1
Chr16	43946148	43946149	2610015P09Rik		0.666667	6	0	8	-0.666667	0.014985	1
Chr16	46381235	46381236			0.666667	6	0	10	-0.666667	0.00824176	1
Chr16	46381249	46381250			0.666667	6	0	10	-0.666667	0.00824176	1
Chr16	47040948	47040949			0.727273	11	0	15	-0.727273	0.000105615	1
Chr16	47801620	47801621			0.5	10	0	19	-0.5	0.00212202	1
Chr16	48257858	48257859			0.666667	12	0	16	-0.666667	0.000159261	1
Chr16	49157949	49157950	Myh15		0.428571	7	0	18	-0.428571	0.0152174	1
Chr16	79712958	79712959			0.6	10	0	18	-0.6	0.000557414	1
Chr16	89202077	89202078			0.666667	6	0	24	-0.666667	0.000547345	1
Chr16	94791728	94791729		Dyrk1a	0.6	5	0	15	-0.6	0.00877193	1
Chr17	5781837	5781838			0.666667	6	0	10	-0.666667	0.00824176	1
Chr17	6944382	6944383	Ezr		0.444444	9	0	12	-0.444444	0.0210526	1
Chr17	14150971	14150972			0.466667	15	0	9	-0.466667	0.0223372	1
Chr17	22424398	22424399			0.75	8	0.282051	39	-0.467949	0.0190528	1
Chr17	31124824	31124825	Umodl1		0.428571	7	0	11	-0.428571	0.0428922	1
Chr17	36220817	36220818	H2-Bl		0.666667	6	0	10	-0.666667	0.00824176	1
Chr17	36220840	36220841	H2-Bl		0.666667	6	0	9	-0.666667	0.010989	1
Chr17	45761111	45761112			0.428571	7	0	13	-0.428571	0.0307018	1
Chr17	46443091	46443092	Abcc10		0.5	12	0	14	-0.5	0.00401338	1
Chr17	47137716	47137717	Ubr2		0.6	5	0	8	-0.6	0.034965	1
Chr17	48504728	48504729	Treml1		0.666667	6	0	12	-0.666667	0.00490196	1
Chr17	48786303	48786304			0.444444	9	0	12	-0.444444	0.0210526	1
Chr17	53822395	53822396	Sgol1		0.5	8	0	14	-0.5	0.00956938	1
Chr17	63111329	63111330	Efna5		0.5	8	0	23	-0.5	0.00222469	1
Chr17	70173595	70173596			0.428571	14	0	15	-0.428571	0.00632184	1
Chr17	77520876	77520877			0.444444	9	0	11	-0.444444	0.0260062	1
Chr18	15222540	15222541	Kctd1	Kctd1	0.428571	7	0	17	-0.428571	0.0172925	1
Chr18	37882259	37882260	Pcdha4-g		0.545455	11	0	13	-0.545455	0.00343249	1
Chr18	38104600	38104601	Hdac3		0.444444	9	0	13	-0.444444	0.0172249	1
Chr18	46071063	46071064	A330093E20Rik		0.777778	9	0	21	-0.777778	1.76835e-05	0.895583
Chr18	50183569	50183570	Tnfaip8		0.571429	7	0	25	-0.571429	0.000973304	1
Chr18	58167984	58167985			0.533333	15	0	26	-0.533333	6.73482e-05	1
Chr18	61490473	61490474	Ppargc1b		0.466667	15	0	11	-0.466667	0.0102843	1
Chr18	63366315	63366316	Fam38b		0.461538	13	0	12	-0.461538	0.0149068	1
Chr18	63366330	63366331	Fam38b		0.428571	14	0	12	-0.428571	0.0170569	1
Chr18	65774176	65774177	Zfp532		0.666667	6	0.117647	17	-0.54902	0.021229	1
Chr18	68687346	68687347			0.583333	12	0	40	-0.583333	5.91997e-06	0.369988
Chr18	68905526	68905527			0.6	5	0	13	-0.6	0.0122549	1
Chr18	74305623	74305624			0.625	8	0	7	-0.625	0.025641	1
Chr18	77414023	77414024			0.545455	11	0	18	-0.545455	0.000972591	1
Chr18	80185373	80185374			0.6	5	0	16	-0.6	0.0075188	1
Chr18	80348401	80348402		Adnp2	0.6	5	0	15	-0.6	0.00877193	1
Chr18	80591339	80591340			0.8	5	0	7	-0.8	0.010101	1
Chr19	5861195	5861196	Frmd8		0.466667	15	0	16	-0.466667	0.00244716	1
Chr19	8938255	8938256			0.5	6	0	18	-0.5	0.00988142	1
Chr19	9920260	9920261			0.666667	6	0	20	-0.666667	0.00100334	1
Chr19	22164725	22164726			0.714286	7	0.111111	9	-0.603175	0.034965	1
Chr19	26773055	26773056	Smarca2		0.666667	9	0.125	8	-0.541667	0.0497738	1
Chr19	28159955	28159956			0.6	5	0	8	-0.6	0.034965	1
Chr19	28159964	28159965			0.6	5	0	8	-0.6	0.034965	1
Chr19	28160061	28160062			0.6	5	0	8	-0.6	0.034965	1
Chr19	28910494	28910495	Slc1a1		0.5	6	0	14	-0.5	0.0175439	1
Chr19	40921757	40921758	Ccnj		0.666667	6	0	8	-0.666667	0.014985	1
Chr19	40921760	40921761	Ccnj		0.666667	6	0	8	-0.666667	0.014985	1
Chr19	41271234	41271235	Tll2		0.444444	9	0	10	-0.444444	0.0325077	1
Chr19	55984176	55984177	Tcf7l2		0.6	5	0	11	-0.6	0.0178571	1
Chr19	55984181	55984182	Tcf7l2		0.6	5	0	11	-0.6	0.0178571	1
Chr19	55984196	55984197	Tcf7l2		0.6	5	0	12	-0.6	0.0147059	1
Chr19	55984212	55984213	Tcf7l2		0.6	5	0	12	-0.6	0.0147059	1
Chr19	57339175	57339176			0.428571	7	0	24	-0.428571	0.00778643	1
Chr19	57671575	57671576			0.6	5	0	8	-0.6	0.034965	1
Chr19	59768187	59768188			0.571429	7	0	14	-0.571429	0.00584795	1
Chr19	59768220	59768221			0.428571	7	0	14	-0.428571	0.0263158	1
ChrX	11700010	11700011	Bcor		0.5	8	0	16	-0.5	0.00658762	1
ChrX	12119318	12119319			0.666667	6	0	12	-0.666667	0.00490196	1
ChrX	12507990	12507991			0.5	8	0	11	-0.5	0.0180599	1
ChrX	20922702	20922703			0.666667	6	0	9	-0.666667	0.010989	1
ChrX	45644246	45644247			0.461538	13	0	15	-0.461538	0.00455487	1
ChrX	67586739	67586740			0.428571	14	0	20	-0.428571	0.00223287	1
ChrX	74745231	74745232			0.5	12	0	14	-0.5	0.00401338	1
ChrX	100642227	100642228	Tsix		0.6	10	0	20	-0.6	0.000353669	1
ChrX	116525637	116525638			0.6	5	0	8	-0.6	0.034965	1
ChrX	122913753	122913754			0.428571	7	0	13	-0.428571	0.0307018	1
ChrX	143286880	143286881			0.428571	14	0	23	-0.428571	0.00129173	1
ChrX	147533000	147533001		Tsr2	0.5	8	0	18	-0.5	0.00468227	1
ChrX	147533028	147533029		Tsr2	0.666667	6	0	16	-0.666667	0.00205058	1
ChrX	147965732	147965733	Phf8		0.5	6	0	10	-0.5	0.0357143	1
ChrX	162292715	162292716			0.444444	9	0	10	-0.444444	0.0325077	1
ChrX	166273530	166273531	Mid1		0.444444	9	0	16	-0.444444	0.00996047	1
	Bold highlighted denotes methylation exclusively in the CpG islands.

## Sheet: MCB-04vs4-Hypo-CHH
Table S2 Genes in male offspring from high maternal folic acid (HMFA) diet, which exhibited hypo methylation (P < 0.05) compared with genes in male offspring from low maternal folic acid (LMFA) in CHH contexts.
Chromosome	Chromosome start	Chromosome end	Gene_name	Promoter	CB-04 Male meth_ratio	CB-04 Male total CpG	CB-4 Male meth_ratio	CB-4 Male total CpG	Meth diff	pvalue	adj pvalue
Chr1	32697445	32697446	Khdrbs2		0.666667	6	0	14	-0.666667	0.00309598	1
Chr1	57665906	57665907			0.666667	6	0	16	-0.666667	0.00205058	1
Chr1	57665908	57665909			0.666667	6	0	16	-0.666667	0.00205058	1
Chr1	57665915	57665916			0.666667	6	0	16	-0.666667	0.00205058	1
Chr1	57665917	57665918			0.666667	6	0	16	-0.666667	0.00205058	1
Chr1	57665921	57665922			0.666667	6	0	16	-0.666667	0.00205058	1
Chr1	57665924	57665925			0.666667	6	0	16	-0.666667	0.00205058	1
Chr1	57665930	57665931			0.666667	6	0	16	-0.666667	0.00205058	1
Chr1	57665933	57665934			0.666667	6	0	16	-0.666667	0.00205058	1
Chr1	60768411	60768412			0.666667	6	0	7	-0.666667	0.020979	1
Chr1	78782019	78782020			1	5	0	6	-1	0.0021645	1
Chr1	113651757	113651758			0.6	10	0	12	-0.6	0.00281452	1
Chr1	121203649	121203650			0.6	5	0	12	-0.6	0.0147059	1
Chr1	129671195	129671196	Ccnt2	2900009J06Rik	0.8	5	0	6	-0.8	0.0151515	1
Chr1	129671198	129671199	Ccnt2	2900009J06Rik	0.8	5	0	6	-0.8	0.0151515	1
Chr1	129671202	129671203	Ccnt2	2900009J06Rik	0.8	5	0	12	-0.8	0.00210084	1
Chr1	129671204	129671205	Ccnt2	2900009J06Rik	0.8	5	0	12	-0.8	0.00210084	1
Chr1	154266491	154266492	Glt25d2		0.6	10	0	12	-0.6	0.00281452	1
Chr1	155593425	155593426			1	6	0	6	-1	0.0021645	1
Chr1	170422068	170422069			0.6	10	0	10	-0.6	0.0108359	1
Chr1	170422071	170422072			0.6	10	0	12	-0.6	0.00281452	1
Chr1	170422074	170422075			0.6	10	0	12	-0.6	0.00281452	1
Chr1	170422076	170422077			0.6	10	0	10	-0.6	0.0108359	1
Chr1	170422078	170422079			0.6	10	0	12	-0.6	0.00281452	1
Chr1	178975537	178975538	Akt3		0.666667	6	0	18	-0.666667	0.00141163	1
Chr1	178975539	178975540	Akt3		0.666667	6	0	18	-0.666667	0.00141163	1
Chr1	183806526	183806527			0.666667	6	0	30	-0.666667	0.000254647	1
Chr1	195095251	195095252			0.6	5	0	14	-0.6	0.0103199	1
Chr1	195095255	195095256			0.75	8	0	15	-0.75	0.000277373	1
Chr2	10346470	10346471	Sfmbt2		0.666667	6	0	8	-0.666667	0.014985	1
Chr2	16815020	16815021			0.8	5	0	8	-0.8	0.00699301	1
Chr2	30635566	30635567			0.666667	6	0	10	-0.666667	0.00824176	1
Chr2	30635567	30635568			0.666667	6	0	10	-0.666667	0.00824176	1
Chr2	30635568	30635569			0.666667	6	0	10	-0.666667	0.00824176	1
Chr2	30635576	30635577			0.666667	6	0	10	-0.666667	0.00824176	1
Chr2	31543523	31543524		Abl1	0.666667	6	0	9	-0.666667	0.010989	1
Chr2	40891477	40891478	Lrp1b		0.75	8	0	10	-0.75	0.0015083	1
Chr2	40891480	40891481	Lrp1b		0.75	8	0	10	-0.75	0.0015083	1
Chr2	40891485	40891486	Lrp1b		0.75	8	0	10	-0.75	0.0015083	1
Chr2	40891489	40891490	Lrp1b		0.75	8	0	10	-0.75	0.0015083	1
Chr2	40891493	40891494	Lrp1b		0.75	8	0	10	-0.75	0.0015083	1
Chr2	59092428	59092429	Pkp4		0.666667	6	0	12	-0.666667	0.00490196	1
Chr2	63639271	63639272			0.6	10	0	8	-0.6	0.0128205	1
Chr2	66382302	66382303	Gm13629		0.75	16	0.142857	14	-0.607143	0.00127026	1
Chr2	83566655	83566656	Itgav		0.6	5	0	25	-0.6	0.00246305	1
Chr2	83566656	83566657	Itgav		0.6	5	0	25	-0.6	0.00246305	1
Chr2	83566661	83566662	Itgav		0.666667	6	0	24	-0.666667	0.000547345	1
Chr2	83566664	83566665	Itgav		0.666667	6	0	25	-0.666667	0.00047672	1
Chr2	87358443	87358444			1	5	0.285714	14	-0.714286	0.0108359	1
Chr2	87358446	87358447			1	5	0.285714	14	-0.714286	0.0108359	1
Chr2	87358449	87358450			1	5	0.285714	14	-0.714286	0.0108359	1
Chr2	87358452	87358453			1	5	0.307692	13	-0.692308	0.0294118	1
Chr2	87617400	87617401			0.666667	9	0	12	-0.666667	0.00154799	1
Chr2	87617433	87617434			0.666667	9	0	10	-0.666667	0.00309598	1
Chr2	93039448	93039449	Trp53i11		1	6	0	8	-1	0.000333	1
Chr2	93039451	93039452	Trp53i11		0.666667	6	0	8	-0.666667	0.014985	1
Chr2	93039457	93039458	Trp53i11		0.666667	6	0	8	-0.666667	0.014985	1
Chr2	93039459	93039460	Trp53i11		0.666667	6	0	8	-0.666667	0.014985	1
Chr2	93039460	93039461	Trp53i11		0.666667	6	0	8	-0.666667	0.014985	1
Chr2	94619364	94619365			0.75	8	0.0625	32	-0.6875	0.000183929	1
Chr2	124786295	124786296			0.666667	6	0	18	-0.666667	0.00141163	1
Chr2	124786300	124786301			0.666667	6	0	18	-0.666667	0.00141163	1
Chr2	124786302	124786303			0.666667	6	0	18	-0.666667	0.00141163	1
Chr2	124786303	124786304			0.666667	6	0	18	-0.666667	0.00141163	1
Chr2	133660010	133660011			1	6	0	6	-1	0.0021645	1
Chr2	179899598	179899599			0.666667	6	0	8	-0.666667	0.014985	1
Chr3	9114646	9114647			0.6	10	0	41	-0.6	1.16605e-05	0.569639
Chr3	27569691	27569692	Fndc3b		0.6	10	0	10	-0.6	0.0108359	1
Chr3	33904128	33904129			0.857143	7	0	6	-0.857143	0.004662	1
Chr3	46958880	46958881			0.75	8	0	6	-0.75	0.00965701	1
Chr3	54703246	54703247	Sertm1		0.6	10	0	18	-0.6	0.000557414	1
Chr3	89636315	89636316	She		0.6	5	0	11	-0.6	0.0178571	1
Chr3	116372009	116372010			0.6	5	0	12	-0.6	0.0147059	1
Chr3	138409293	138409294	Tspan5		0.6	5	0	12	-0.6	0.0147059	1
Chr3	148704708	148704709			0.75	8	0	15	-0.75	0.000277373	1
Chr3	157649059	157649060	Ankrd13c		0.666667	6	0	14	-0.666667	0.00309598	1
Chr4	23874097	23874098			0.75	8	0.15	20	-0.6	0.00484443	1
Chr4	46058153	46058154	Tmod1		0.666667	6	0	10	-0.666667	0.00824176	1
Chr4	54434437	54434438			0.666667	9	0.0625	16	-0.604167	0.00287081	1
Chr4	54645726	54645727			0.888889	9	0.285714	7	-0.603175	0.034965	1
Chr4	55096725	55096726			0.666667	6	0	40	-0.666667	9.19202e-05	1
Chr4	66386068	66386069			1	6	0.142857	14	-0.857143	0.000722394	1
Chr4	66386072	66386073			1	6	0.125	16	-0.875	0.00037527	1
Chr4	66386076	66386077			1	6	0.125	16	-0.875	0.00037527	1
Chr4	66386080	66386081			1	6	0.125	16	-0.875	0.00037527	1
Chr4	80820661	80820662			0.6	5	0	12	-0.6	0.0147059	1
Chr4	101036989	101036990	0610043K17Rik		0.666667	6	0	20	-0.666667	0.00100334	1
Chr4	101036996	101036997	0610043K17Rik		0.666667	6	0	20	-0.666667	0.00100334	1
Chr4	101036999	101037000	0610043K17Rik		0.666667	6	0	17	-0.666667	0.00169396	1
Chr4	101037002	101037003	0610043K17Rik		0.666667	6	0	20	-0.666667	0.00100334	1
Chr4	101037005	101037006	0610043K17Rik		0.666667	6	0	20	-0.666667	0.00100334	1
Chr4	101037008	101037009	0610043K17Rik		0.666667	6	0	20	-0.666667	0.00100334	1
Chr4	101037009	101037010	0610043K17Rik		0.666667	6	0	20	-0.666667	0.00100334	1
Chr4	103656174	103656175			0.666667	6	0	24	-0.666667	0.000547345	1
Chr4	113261100	113261101	Skint5		0.666667	6	0	22	-0.666667	0.000732601	1
Chr4	123866958	123866959			0.666667	6	0	13	-0.666667	0.00386997	1
Chr4	123866959	123866960			0.666667	6	0	10	-0.666667	0.00824176	1
Chr4	132924400	132924401		Slc9a1	0.666667	6	0	8	-0.666667	0.014985	1
Chr4	132924401	132924402		Slc9a1	0.666667	6	0	8	-0.666667	0.014985	1
Chr4	132924410	132924411		Slc9a1	0.666667	6	0	8	-0.666667	0.014985	1
Chr4	132924412	132924413		Slc9a1	0.666667	6	0	8	-0.666667	0.014985	1
Chr4	132924417	132924418		Slc9a1	0.666667	6	0	8	-0.666667	0.014985	1
Chr4	132924427	132924428		Slc9a1	0.666667	6	0	8	-0.666667	0.014985	1
Chr4	132924431	132924432		Slc9a1	0.666667	6	0	8	-0.666667	0.014985	1
Chr4	132924437	132924438		Slc9a1	0.666667	6	0	8	-0.666667	0.014985	1
Chr4	135431036	135431037		Pnrc2	0.6	5	0	12	-0.6	0.0147059	1
Chr4	136675522	136675523			0.666667	6	0	22	-0.666667	0.000732601	1
Chr4	140347455	140347456	Padi3		0.666667	6	0	20	-0.666667	0.00100334	1
Chr4	141198701	141198702	Plekhm2		0.8	5	0	13	-0.8	0.00163399	1
Chr4	148858442	148858443	Nmnat1	Lzic	0.714286	7	0	12	-0.714286	0.00180599	1
Chr4	151308528	151308529	Dnajc11		0.666667	6	0	8	-0.666667	0.014985	1
Chr4	153110780	153110781			0.666667	6	0	13	-0.666667	0.00386997	1
Chr5	3823298	3823299	Krit1		0.6	10	0	34	-0.6	2.9749e-05	1
Chr5	3823302	3823303	Krit1		0.6	10	0	34	-0.6	2.9749e-05	1
Chr5	3823303	3823304	Krit1		0.6	10	0	34	-0.6	2.9749e-05	1
Chr5	3823310	3823311	Krit1		0.6	10	0	34	-0.6	2.9749e-05	1
Chr5	3823311	3823312	Krit1		0.6	10	0	33	-0.6	3.44463e-05	1
Chr5	4466435	4466436			0.6	5	0	14	-0.6	0.0103199	1
Chr5	37430558	37430559			0.6	5	0	14	-0.6	0.0103199	1
Chr5	77076446	77076447			0.6	5	0	12	-0.6	0.0147059	1
Chr5	87359414	87359415			0.75	8	0	8	-0.75	0.00699301	1
Chr5	87359417	87359418			0.75	8	0	8	-0.75	0.00699301	1
Chr5	87359418	87359419			0.75	8	0	8	-0.75	0.00699301	1
Chr5	87857613	87857614			0.666667	6	0	16	-0.666667	0.00205058	1
Chr5	107483888	107483889			0.666667	6	0	10	-0.666667	0.00824176	1
Chr5	122156905	122156906			0.666667	6	0	7	-0.666667	0.020979	1
Chr5	125206269	125206270	Dnahc10		0.666667	6	0	24	-0.666667	0.000547345	1
Chr5	125206270	125206271	Dnahc10		0.666667	6	0	24	-0.666667	0.000547345	1
Chr5	125206282	125206283	Dnahc10		0.666667	6	0	19	-0.666667	0.00118577	1
Chr5	125206283	125206284	Dnahc10		0.666667	6	0	24	-0.666667	0.000547345	1
Chr5	125206284	125206285	Dnahc10		0.666667	6	0	24	-0.666667	0.000547345	1
Chr5	125206288	125206289	Dnahc10		0.666667	6	0	24	-0.666667	0.000547345	1
Chr5	125206296	125206297	Dnahc10		0.666667	6	0	24	-0.666667	0.000547345	1
Chr5	125206297	125206298	Dnahc10		0.666667	6	0	24	-0.666667	0.000547345	1
Chr5	140448371	140448372	Elfn1		0.6	10	0	20	-0.6	0.000353669	1
Chr6	5460621	5460622			0.6	5	0	13	-0.6	0.0122549	1
Chr6	20052497	20052498			0.6	10	0	14	-0.6	0.00156022	1
Chr6	20052499	20052500			0.6	10	0	14	-0.6	0.00156022	1
Chr6	20052505	20052506			0.6	10	0	14	-0.6	0.00156022	1
Chr6	20052507	20052508			0.6	10	0	14	-0.6	0.00156022	1
Chr6	20052512	20052513			0.6	10	0	14	-0.6	0.00156022	1
Chr6	20052518	20052519			0.6	10	0	14	-0.6	0.00156022	1
Chr6	20052520	20052521			0.6	10	0	14	-0.6	0.00156022	1
Chr6	20052523	20052524			0.6	10	0	14	-0.6	0.00156022	1
Chr6	20052528	20052529			0.6	10	0	14	-0.6	0.00156022	1
Chr6	26837061	26837062			0.666667	6	0	10	-0.666667	0.00824176	1
Chr6	26837066	26837067			0.666667	6	0	10	-0.666667	0.00824176	1
Chr6	26837083	26837084			0.666667	6	0	10	-0.666667	0.00824176	1
Chr6	26837085	26837086			0.666667	6	0	10	-0.666667	0.00824176	1
Chr6	26837088	26837089			0.666667	6	0	10	-0.666667	0.00824176	1
Chr6	38098027	38098028	D630045J12Rik		0.6	10	0	15	-0.6	0.00118577	1
Chr6	38098028	38098029	D630045J12Rik		0.6	10	0	15	-0.6	0.00118577	1
Chr6	38098029	38098030	D630045J12Rik		0.6	10	0	15	-0.6	0.00118577	1
Chr6	38098034	38098035	D630045J12Rik		0.6	10	0	12	-0.6	0.00281452	1
Chr6	38098038	38098039	D630045J12Rik		0.6	10	0	14	-0.6	0.00156022	1
Chr6	38098040	38098041	D630045J12Rik		0.6	10	0	13	-0.6	0.0020803	1
Chr6	38098041	38098042	D630045J12Rik		0.6	10	0	14	-0.6	0.00156022	1
Chr6	38098043	38098044	D630045J12Rik		0.6	10	0	14	-0.6	0.00156022	1
Chr6	38098044	38098045	D630045J12Rik		0.6	10	0	14	-0.6	0.00156022	1
Chr6	38098045	38098046	D630045J12Rik		0.6	10	0	14	-0.6	0.00156022	1
Chr6	38098047	38098048	D630045J12Rik		0.6	10	0	14	-0.6	0.00156022	1
Chr6	38098048	38098049	D630045J12Rik		0.6	10	0	14	-0.6	0.00156022	1
Chr6	38098049	38098050	D630045J12Rik		0.6	10	0	14	-0.6	0.00156022	1
Chr6	38098050	38098051	D630045J12Rik		0.6	10	0	13	-0.6	0.0020803	1
Chr6	46309576	46309577	Cntnap2		0.666667	6	0	9	-0.666667	0.010989	1
Chr6	88285378	88285379	Eefsec		0.666667	6	0	9	-0.666667	0.010989	1
Chr6	94635370	94635371	Lrig1		0.833333	6	0.153846	13	-0.679487	0.00954592	1
Chr6	112809514	112809515	Srgap3		0.857143	7	0.0833333	12	-0.77381	0.00168691	1
Chr6	112809700	112809701	Srgap3		0.857143	7	0.0833333	12	-0.77381	0.00168691	1
Chr6	119517737	119517738			0.642857	14	0	12	-0.642857	0.000711142	1
Chr6	124902965	124902966			0.8	5	0	11	-0.8	0.00274725	1
Chr7	16594922	16594923			0.75	8	0	10	-0.75	0.0015083	1
Chr7	31827077	31827078	Fxyd5	Fxyd5	0.75	8	0	7	-0.75	0.00699301	1
Chr7	64457899	64457900	Gabrg3		0.833333	6	0.125	8	-0.708333	0.025641	1
Chr7	70963583	70963584			0.714286	7	0	5	-0.714286	0.0277778	1
Chr7	74218485	74218486	Adamts17		0.666667	6	0	15	-0.666667	0.00250627	1
Chr7	74622969	74622970			0.666667	6	0	14	-0.666667	0.00309598	1
Chr7	74622979	74622980			0.857143	7	0	16	-0.857143	6.93433e-05	1
Chr7	90784662	90784663	Stard5		0.6	5	0	15	-0.6	0.00877193	1
Chr7	105637251	105637252			0.6	5	0	11	-0.6	0.0178571	1
Chr7	120984548	120984549	Spon1		0.6	5	0	15	-0.6	0.00877193	1
Chr7	137300222	137300223			0.666667	6	0	12	-0.666667	0.00490196	1
Chr7	142829207	142829208	Ptpre		0.75	8	0	21	-0.75	5.89449e-05	1
Chr7	143694102	143694103			0.75	8	0	29	-0.75	1.20441e-05	0.580757
Chr7	143694104	143694105			0.75	8	0.0689655	29	-0.681034	0.000300482	1
Chr7	143694107	143694108			0.75	8	0.0769231	26	-0.673077	0.000512717	1
Chr7	143694109	143694110			0.75	8	0	28	-0.75	1.43753e-05	0.650998
Chr7	143694115	143694116			0.75	8	0	28	-0.75	1.43753e-05	0.650998
Chr7	147375954	147375955			0.666667	6	0	8	-0.666667	0.014985	1
Chr7	149310599	149310600			0.666667	6	0	24	-0.666667	0.000547345	1
Chr7	149310600	149310601			0.666667	6	0	24	-0.666667	0.000547345	1
Chr8	36515250	36515251			0.666667	6	0	14	-0.666667	0.00309598	1
Chr8	36515257	36515258			0.666667	6	0	14	-0.666667	0.00309598	1
Chr8	46051695	46051696	Fat1		0.6	5	0	11	-0.6	0.0178571	1
Chr8	46051702	46051703	Fat1		0.6	5	0	11	-0.6	0.0178571	1
Chr8	46051703	46051704	Fat1		0.6	5	0	11	-0.6	0.0178571	1
Chr8	46051704	46051705	Fat1		0.6	5	0	11	-0.6	0.0178571	1
Chr8	46051708	46051709	Fat1		0.6	5	0	11	-0.6	0.0178571	1
Chr8	46051727	46051728	Fat1		0.6	10	0	21	-0.6	0.000285217	1
Chr8	46051734	46051735	Fat1		0.6	5	0	11	-0.6	0.0178571	1
Chr8	46051735	46051736	Fat1		0.6	5	0	11	-0.6	0.0178571	1
Chr8	46051737	46051738	Fat1		0.6	5	0	11	-0.6	0.0178571	1
Chr8	46051741	46051742	Fat1		0.6	5	0	11	-0.6	0.0178571	1
Chr8	46051753	46051754	Fat1		0.6	5	0	11	-0.6	0.0178571	1
Chr8	46051768	46051769	Fat1		0.6	5	0	11	-0.6	0.0178571	1
Chr8	48543700	48543701			0.666667	6	0	9	-0.666667	0.010989	1
Chr8	49723377	49723378	Tenm3		0.666667	6	0	14	-0.666667	0.00309598	1
Chr8	71006833	71006834	Csgalnact1		0.6	5	0	12	-0.6	0.0147059	1
Chr8	86271721	86271722			0.6	5	0	13	-0.6	0.0122549	1
Chr8	93367192	93367193	Chd9		0.666667	6	0	15	-0.666667	0.00250627	1
Chr8	106711514	106711515	Bean1		0.727273	11	0.0833333	24	-0.643939	0.000255317	1
Chr8	106711521	106711522	Bean1		0.727273	11	0.0833333	24	-0.643939	0.000255317	1
Chr8	106711523	106711524	Bean1		0.727273	11	0.0833333	24	-0.643939	0.000255317	1
Chr8	106711524	106711525	Bean1		0.727273	11	0.0833333	24	-0.643939	0.000255317	1
Chr8	106711525	106711526	Bean1		0.818182	11	0.0833333	24	-0.734848	3.70183e-05	1
Chr8	106711546	106711547	Bean1		0.727273	11	0.0833333	24	-0.643939	0.000255317	1
Chr8	117660920	117660921	Wwox		1	6	0	14	-1	2.57998e-05	0.982004
Chr8	119716576	119716577	Gan		0.666667	12	0	17	-0.666667	0.000115327	1
Chr8	124308921	124308922	Jph3		0.636364	11	0	14	-0.636364	0.000686499	1
Chr9	8360072	8360073			0.6	5	0	14	-0.6	0.0103199	1
Chr9	8943864	8943865	Pgr		0.666667	6	0	8	-0.666667	0.014985	1
Chr9	8943866	8943867	Pgr		0.666667	6	0	8	-0.666667	0.014985	1
Chr9	25123448	25123449			0.666667	6	0	9	-0.666667	0.010989	1
Chr9	30729902	30729903	Adamts15		1	6	0	6	-1	0.0021645	1
Chr9	52579894	52579895	Gm1715		0.75	8	0.125	16	-0.625	0.0047439	1
Chr9	85462712	85462713			0.8	5	0	9	-0.8	0.004995	1
Chr9	85462713	85462714			0.8	5	0	9	-0.8	0.004995	1
Chr9	85462723	85462724			0.8	5	0	9	-0.8	0.004995	1
Chr9	85462724	85462725			0.8	5	0	9	-0.8	0.004995	1
Chr9	85462726	85462727			0.8	5	0	9	-0.8	0.004995	1
Chr9	85462727	85462728			0.8	5	0	9	-0.8	0.004995	1
Chr9	85462728	85462729			0.8	5	0	9	-0.8	0.004995	1
Chr9	85462731	85462732			0.8	5	0	9	-0.8	0.004995	1
Chr9	85462732	85462733			0.8	5	0	9	-0.8	0.004995	1
Chr9	85462734	85462735			0.8	5	0	9	-0.8	0.004995	1
Chr9	85462742	85462743			0.8	5	0	9	-0.8	0.004995	1
Chr9	85462744	85462745			0.8	5	0	9	-0.8	0.004995	1
Chr9	85462753	85462754			0.888889	9	0.117647	17	-0.771242	0.000233634	1
Chr9	85462760	85462761			0.8	5	0	9	-0.8	0.004995	1
Chr9	85462761	85462762			0.8	5	0	9	-0.8	0.004995	1
Chr9	85462763	85462764			0.8	5	0	9	-0.8	0.004995	1
Chr9	85462765	85462766			0.8	5	0	9	-0.8	0.004995	1
Chr9	85462766	85462767			0.8	5	0.111111	9	-0.688889	0.022977	1
Chr9	85462768	85462769			0.8	5	0.111111	9	-0.688889	0.022977	1
Chr9	85462772	85462773			0.8	5	0	9	-0.8	0.004995	1
Chr9	85462776	85462777			0.8	5	0	9	-0.8	0.004995	1
Chr9	85462780	85462781			0.8	5	0	9	-0.8	0.004995	1
Chr9	85462781	85462782			0.8	5	0	9	-0.8	0.004995	1
Chr9	85462789	85462790			0.8	5	0	9	-0.8	0.004995	1
Chr9	88456931	88456932	Zfp949		0.8	5	0.047619	21	-0.752381	0.00161143	1
Chr9	99044530	99044531			0.75	8	0	22	-0.75	4.71559e-05	1
Chr9	102625957	102625958	Amotl2		0.769231	13	0	19	-0.769231	4.43327e-06	0.259479
Chr9	103100993	103100994	Srprb		0.75	8	0	10	-0.75	0.0015083	1
Chr9	103394877	103394878	Tmem108		0.75	32	0	11	-0.75	1.31401e-05	0.617604
Chr9	104966706	104966707	Mrpl3		0.625	8	0	7	-0.625	0.025641	1
Chr9	105862718	105862719	Col6a5		0.777778	9	0	14	-0.777778	0.000146845	1
Chr9	110054375	110054376	Smarcc1		1	7	0.266667	15	-0.733333	0.00386997	1
Chr9	110353338	110353339	Klhl18		0.636364	11	0	11	-0.636364	0.00386997	1
Chr9	114406456	114406457		Ccr4	0.666667	6	0	34	-0.666667	0.000164132	1
Chr9	114406459	114406460		Ccr4	0.666667	6	0	34	-0.666667	0.000164132	1
Chr9	114406461	114406462		Ccr4	0.666667	6	0	34	-0.666667	0.000164132	1
Chr9	114406463	114406464		Ccr4	0.666667	6	0	34	-0.666667	0.000164132	1
Chr9	114406471	114406472		Ccr4	0.666667	6	0.0588235	34	-0.607843	0.00224574	1
Chr9	114406476	114406477		Ccr4	0.666667	6	0	34	-0.666667	0.000164132	1
Chr9	114406477	114406478		Ccr4	0.666667	6	0	34	-0.666667	0.000164132	1
Chr9	114406479	114406480		Ccr4	0.666667	6	0	34	-0.666667	0.000164132	1
Chr9	114406480	114406481		Ccr4	0.666667	6	0	34	-0.666667	0.000164132	1
Chr9	114406483	114406484		Ccr4	0.666667	6	0	34	-0.666667	0.000164132	1
Chr9	114406484	114406485		Ccr4	0.666667	6	0	34	-0.666667	0.000164132	1
Chr9	114406492	114406493		Ccr4	0.666667	6	0.0588235	34	-0.607843	0.00224574	1
Chr9	118235644	118235645			0.6	10	0	16	-0.6	0.000912131	1
Chr9	118235645	118235646			0.6	10	0	16	-0.6	0.000912131	1
Chr9	118235646	118235647			0.6	10	0	16	-0.6	0.000912131	1
Chr9	118235649	118235650			0.6	10	0	16	-0.6	0.000912131	1
Chr9	118235652	118235653			0.6	10	0	16	-0.6	0.000912131	1
Chr9	118621406	118621407	Itga9		0.666667	6	0	16	-0.666667	0.00205058	1
Chr9	118621409	118621410	Itga9		0.666667	6	0	16	-0.666667	0.00205058	1
Chr9	118621410	118621411	Itga9		0.666667	6	0	16	-0.666667	0.00205058	1
Chr9	118621418	118621419	Itga9		0.666667	6	0	15	-0.666667	0.00250627	1
Chr9	118621427	118621428	Itga9		0.666667	6	0	15	-0.666667	0.00250627	1
Chr9	118621428	118621429	Itga9		0.666667	6	0	15	-0.666667	0.00250627	1
Chr9	118621429	118621430	Itga9		0.666667	6	0	15	-0.666667	0.00250627	1
Chr9	121725699	121725700	Ccdc13		0.6	5	0	11	-0.6	0.0178571	1
Chr10	49929737	49929738			1	5	0.375	16	-0.625	0.0350877	1
Chr10	69562962	69562963	Ccdc6		0.6	10	0	12	-0.6	0.00281452	1
Chr10	70726589	70726590	Ube2d1		0.666667	6	0	30	-0.666667	0.000254647	1
Chr10	75222932	75222933	Cabin1		0.666667	6	0	12	-0.666667	0.00490196	1
Chr10	75222933	75222934	Cabin1		0.666667	6	0	12	-0.666667	0.00490196	1
Chr10	75222934	75222935	Cabin1		0.666667	6	0	12	-0.666667	0.00490196	1
Chr10	75222936	75222937	Cabin1		0.666667	6	0	12	-0.666667	0.00490196	1
Chr10	75222937	75222938	Cabin1		0.666667	6	0	12	-0.666667	0.00490196	1
Chr10	75222943	75222944	Cabin1		0.666667	6	0	12	-0.666667	0.00490196	1
Chr10	79127918	79127919	Madcam1		0.666667	6	0	26	-0.666667	0.00041713	1
Chr10	80581446	80581447	Map2k2		0.6	5	0	10	-0.6	0.021978	1
Chr10	82484838	82484839	Chst11		0.6	10	0	50	-0.6	4.19464e-06	0.247851
Chr10	92434365	92434366			0.6	5	0	15	-0.6	0.00877193	1
Chr10	118965100	118965101	Grip1		0.666667	6	0	18	-0.666667	0.00141163	1
Chr10	121812635	121812636			0.6	5	0	10	-0.6	0.021978	1
Chr11	37930146	37930147			0.75	8	0	15	-0.75	0.000277373	1
Chr11	42088947	42088948			0.769231	13	0	10	-0.769231	0.000364489	1
Chr11	46262929	46262930			0.666667	6	0	16	-0.666667	0.00205058	1
Chr11	53436774	53436775			0.666667	6	0	12	-0.666667	0.00490196	1
Chr11	53436780	53436781			0.666667	6	0	12	-0.666667	0.00490196	1
Chr11	53436785	53436786			0.666667	6	0	12	-0.666667	0.00490196	1
Chr11	53436788	53436789			0.666667	6	0	12	-0.666667	0.00490196	1
Chr11	53436792	53436793			0.666667	6	0	12	-0.666667	0.00490196	1
Chr11	53436794	53436795			0.666667	6	0	12	-0.666667	0.00490196	1
Chr11	53436803	53436804			1	6	0	12	-1	5.38677e-05	1
Chr11	53436805	53436806			0.666667	6	0	12	-0.666667	0.00490196	1
Chr11	53436808	53436809			0.666667	6	0	12	-0.666667	0.00490196	1
Chr11	53436815	53436816			0.666667	6	0	12	-0.666667	0.00490196	1
Chr11	57425793	57425794			0.6	10	0	9	-0.6	0.0108359	1
Chr11	63839807	63839808	Cox10		0.6	5	0	10	-0.6	0.021978	1
Chr11	66213626	66213627	Shisa6		0.666667	6	0	14	-0.666667	0.00309598	1
Chr11	66213627	66213628	Shisa6		0.666667	6	0	14	-0.666667	0.00309598	1
Chr11	66213628	66213629	Shisa6		0.666667	6	0	14	-0.666667	0.00309598	1
Chr11	66213629	66213630	Shisa6		0.666667	6	0	14	-0.666667	0.00309598	1
Chr11	66213640	66213641	Shisa6		0.666667	6	0	14	-0.666667	0.00309598	1
Chr11	66213642	66213643	Shisa6		0.666667	6	0	14	-0.666667	0.00309598	1
Chr11	66213644	66213645	Shisa6		1	6	0	13	-1	3.68568e-05	1
Chr11	66213648	66213649	Shisa6		0.666667	6	0	14	-0.666667	0.00309598	1
Chr11	66213649	66213650	Shisa6		0.666667	6	0	14	-0.666667	0.00309598	1
Chr11	66213651	66213652	Shisa6		0.666667	6	0	14	-0.666667	0.00309598	1
Chr11	66213652	66213653	Shisa6		0.666667	6	0	14	-0.666667	0.00309598	1
Chr11	66213654	66213655	Shisa6		0.666667	6	0	14	-0.666667	0.00309598	1
Chr11	66213655	66213656	Shisa6		0.666667	6	0	14	-0.666667	0.00309598	1
Chr11	69394806	69394807	Trp53	Wrap53	0.833333	6	0	7	-0.833333	0.004662	1
Chr11	105881746	105881747	Kcnh6		1	6	0	10	-1	0.000124875	1
Chr11	110396021	110396022			0.777778	18	0.0909091	22	-0.686869	1.27216e-05	0.602496
Chr11	113146433	113146434	Slc39a11		0.666667	6	0	8	-0.666667	0.014985	1
Chr11	115929560	115929561	Unc13d		0.6	10	0	10	-0.6	0.0108359	1
Chr12	72614344	72614345			0.6	5	0	16	-0.6	0.0075188	1
Chr12	76626118	76626119	Ppp2r5e		0.666667	6	0	18	-0.666667	0.00141163	1
Chr12	91883150	91883151			0.625	16	0	8	-0.625	0.00642853	1
Chr12	105584382	105584383			0.666667	6	0	18	-0.666667	0.00141163	1
Chr12	109195066	109195067	Bcl11b		0.75	8	0.0666667	15	-0.683333	0.00174582	1
Chr12	115094812	115094813			0.6	5	0	10	-0.6	0.021978	1
Chr13	70777088	70777089		BC018507	0.6	5	0	13	-0.6	0.0122549	1
Chr13	72069594	72069595			0.666667	6	0	17	-0.666667	0.00169396	1
Chr13	79442289	79442290			0.8	5	0	7	-0.8	0.010101	1
Chr13	79442298	79442299			0.8	5	0	7	-0.8	0.010101	1
Chr13	79442299	79442300			0.8	5	0	7	-0.8	0.010101	1
Chr13	79442314	79442315			0.8	5	0	6	-0.8	0.0151515	1
Chr13	100124086	100124087	Mrps27		0.666667	6	0	16	-0.666667	0.00205058	1
Chr13	101466783	101466784	Ccdc125		0.6	10	0	18	-0.6	0.000557414	1
Chr13	110398814	110398815	Pde4d		0.666667	6	0	12	-0.666667	0.00490196	1
Chr13	111210020	111210021			0.875	8	0.111111	9	-0.763889	0.0033731	1
Chr14	32036287	32036288	Sema3g		0.666667	6	0	18	-0.666667	0.00141163	1
Chr14	32080114	32080115	Dnahc1		0.666667	6	0	12	-0.666667	0.00490196	1
Chr14	67208385	67208386			0.666667	6	0	22	-0.666667	0.000732601	1
Chr14	70033288	70033289	Loxl2		0.6	5	0	11	-0.6	0.0178571	1
Chr14	80211827	80211828			0.666667	12	0	29	-0.666667	5.18063e-06	0.294877
Chr15	24897411	24897412			0.8	5	0.153846	13	-0.646154	0.0217087	1
Chr15	36550457	36550458			0.8	5	0	10	-0.8	0.003663	1
Chr15	63047755	63047756			0.666667	6	0	10	-0.666667	0.00824176	1
Chr15	63047761	63047762			0.666667	6	0	10	-0.666667	0.00824176	1
Chr15	63047762	63047763			0.666667	6	0	10	-0.666667	0.00824176	1
Chr15	63047763	63047764			0.666667	6	0	10	-0.666667	0.00824176	1
Chr15	63047768	63047769			0.666667	6	0	8	-0.666667	0.014985	1
Chr15	63047771	63047772			0.666667	6	0	10	-0.666667	0.00824176	1
Chr15	63047774	63047775			0.666667	6	0	10	-0.666667	0.00824176	1
Chr15	63047776	63047777			0.666667	6	0	10	-0.666667	0.00824176	1
Chr15	76028254	76028255	Plec		0.666667	6	0	16	-0.666667	0.00205058	1
Chr15	94393555	94393556	Irak4		0.625	8	0	12	-0.625	0.00361197	1
Chr15	102091065	102091066			0.666667	6	0	12	-0.666667	0.00490196	1
Chr16	4910844	4910845	Mgrn1		0.666667	6	0	10	-0.666667	0.00824176	1
Chr16	6208464	6208465	Rbfox1		1	6	0	10	-1	0.000124875	1
Chr16	7416890	7416891			0.636364	11	0	22	-0.636364	7.72463e-05	1
Chr16	13377364	13377365	Mkl2		0.6	5	0	13	-0.6	0.0122549	1
Chr16	15797076	15797077	Prkdc		0.75	8	0	25	-0.75	2.52806e-05	0.974196
Chr16	33565351	33565352	Slc12a8		0.666667	6	0	19	-0.666667	0.00118577	1
Chr16	38058955	38058956			0.625	8	0	6	-0.625	0.030969	1
Chr16	38058956	38058957			0.625	8	0	6	-0.625	0.030969	1
Chr16	44040653	44040654			0.6	5	0	11	-0.6	0.0178571	1
Chr16	45158912	45158913		Atg3	0.666667	6	0	8	-0.666667	0.014985	1
Chr16	46381241	46381242			0.666667	6	0	10	-0.666667	0.00824176	1
Chr16	46381242	46381243			0.666667	6	0	10	-0.666667	0.00824176	1
Chr16	46381243	46381244			0.666667	6	0	10	-0.666667	0.00824176	1
Chr16	46381245	46381246			0.666667	6	0	10	-0.666667	0.00824176	1
Chr16	46381246	46381247			0.666667	6	0	10	-0.666667	0.00824176	1
Chr16	46381251	46381252			0.666667	6	0	10	-0.666667	0.00824176	1
Chr16	46381252	46381253			0.666667	6	0	10	-0.666667	0.00824176	1
Chr16	79712947	79712948			0.6	10	0	18	-0.6	0.000557414	1
Chr16	79712952	79712953			0.6	10	0	18	-0.6	0.000557414	1
Chr16	79712953	79712954			0.6	10	0	18	-0.6	0.000557414	1
Chr16	79712962	79712963			0.6	10	0	18	-0.6	0.000557414	1
Chr16	79712971	79712972			0.6	10	0	18	-0.6	0.000557414	1
Chr16	79712976	79712977			0.6	10	0	17	-0.6	0.000709435	1
Chr16	79712985	79712986			0.6	10	0	18	-0.6	0.000557414	1
Chr16	93964764	93964765	Cldn14		0.666667	6	0	12	-0.666667	0.00490196	1
Chr16	94119229	94119230	Sim2		0.666667	6	0	12	-0.666667	0.00490196	1
Chr16	94119246	94119247	Sim2		0.666667	6	0	12	-0.666667	0.00490196	1
Chr17	4984758	4984759			0.666667	6	0	10	-0.666667	0.00824176	1
Chr17	5781831	5781832			0.666667	6	0	10	-0.666667	0.00824176	1
Chr17	5781833	5781834			0.666667	6	0	10	-0.666667	0.00824176	1
Chr17	5781836	5781837			0.666667	6	0	10	-0.666667	0.00824176	1
Chr17	5781840	5781841			0.666667	6	0	8	-0.666667	0.014985	1
Chr17	5781841	5781842			0.666667	6	0	8	-0.666667	0.014985	1
Chr17	29221616	29221617			0.666667	6	0	7	-0.666667	0.020979	1
Chr17	36004997	36004998	Ppp1r18		0.8	5	0	5	-0.8	0.047619	1
Chr17	36004998	36004999	Ppp1r18		0.8	5	0	5	-0.8	0.047619	1
Chr17	36220806	36220807	H2-Bl		0.666667	6	0	9	-0.666667	0.010989	1
Chr17	36220821	36220822	H2-Bl		0.666667	6	0	10	-0.666667	0.00824176	1
Chr17	36220824	36220825	H2-Bl		0.666667	6	0	10	-0.666667	0.00824176	1
Chr17	36220833	36220834	H2-Bl		0.666667	6	0	9	-0.666667	0.010989	1
Chr17	36220842	36220843	H2-Bl		0.666667	6	0	9	-0.666667	0.010989	1
Chr17	36220845	36220846	H2-Bl		0.666667	6	0	9	-0.666667	0.010989	1
Chr17	48504712	48504713	Treml1		0.666667	6	0	13	-0.666667	0.00386997	1
Chr17	48504714	48504715	Treml1		0.666667	6	0	13	-0.666667	0.00386997	1
Chr17	48504716	48504717	Treml1		0.666667	6	0	13	-0.666667	0.00386997	1
Chr17	48504727	48504728	Treml1		0.666667	6	0	12	-0.666667	0.00490196	1
Chr17	67624253	67624254	Ptprm		0.666667	6	0	8	-0.666667	0.014985	1
Chr17	67624257	67624258	Ptprm		0.666667	6	0	8	-0.666667	0.014985	1
Chr17	84176665	84176666	Mta3		1	5	0.25	8	-0.75	0.020979	1
Chr17	84176671	84176672	Mta3		1	5	0.25	8	-0.75	0.020979	1
Chr18	20555890	20555891	Dsg1b		0.666667	6	0	14	-0.666667	0.00309598	1
Chr18	36705229	36705230	Slc4a9		1	7	0.285714	14	-0.714286	0.00386997	1
Chr18	36705233	36705234	Slc4a9		1	8	0.285714	14	-0.714286	0.00168871	1
Chr18	36705237	36705238	Slc4a9		1	8	0.285714	14	-0.714286	0.00168871	1
Chr18	36705241	36705242	Slc4a9		1	8	0.307692	13	-0.692308	0.00459973	1
Chr18	36705245	36705246	Slc4a9		1	8	0.357143	14	-0.642857	0.00551646	1
Chr18	36705249	36705250	Slc4a9		1	8	0.285714	14	-0.714286	0.00168871	1
Chr18	36705261	36705262	Slc4a9		1	8	0.285714	14	-0.714286	0.00168871	1
Chr18	38647127	38647128			0.727273	11	0	9	-0.727273	0.00138128	1
Chr18	46071074	46071075	A330093E20Rik		0.6	5	0	21	-0.6	0.00384615	1
Chr18	63366306	63366307	Fam38b		0.615385	13	0	12	-0.615385	0.0016476	1
Chr18	63366336	63366337	Fam38b		0.666667	12	0	12	-0.666667	0.00134608	1
Chr18	80591328	80591329			0.666667	6	0	8	-0.666667	0.014985	1
Chr18	80591331	80591332			0.666667	6	0	8	-0.666667	0.014985	1
Chr18	80591332	80591333			0.666667	6	0	8	-0.666667	0.014985	1
Chr18	80591334	80591335			0.666667	6	0	8	-0.666667	0.014985	1
Chr18	80591336	80591337			0.666667	6	0	8	-0.666667	0.014985	1
Chr19	3635706	3635707	Lrp5		0.6	5	0	11	-0.6	0.0178571	1
Chr19	3667940	3667941	Lrp5		0.666667	6	0	20	-0.666667	0.00100334	1
Chr19	8957719	8957720			1	7	0.4	15	-0.6	0.016676	1
Chr19	26773050	26773051	Smarca2		0.625	8	0	8	-0.625	0.025641	1
Chr19	26773051	26773052	Smarca2		0.666667	9	0	8	-0.666667	0.00904977	1
Chr19	26773057	26773058	Smarca2		0.666667	9	0	8	-0.666667	0.00904977	1
Chr19	26773065	26773066	Smarca2		0.666667	9	0	8	-0.666667	0.00904977	1
Chr19	31124886	31124887	Prkg1		0.666667	6	0.0666667	30	-0.6	0.00344287	1
Chr19	39896596	39896597			0.75	8	0	28	-0.75	1.43753e-05	0.650998
Chr19	40921729	40921730	Ccnj		0.666667	6	0	8	-0.666667	0.014985	1
Chr19	40921735	40921736	Ccnj		0.666667	6	0	8	-0.666667	0.014985	1
Chr19	40921740	40921741	Ccnj		0.666667	6	0	8	-0.666667	0.014985	1
Chr19	40921744	40921745	Ccnj		0.666667	6	0	8	-0.666667	0.014985	1
Chr19	40921746	40921747	Ccnj		0.666667	6	0	8	-0.666667	0.014985	1
Chr19	40921748	40921749	Ccnj		0.666667	6	0	8	-0.666667	0.014985	1
Chr19	40921750	40921751	Ccnj		0.666667	6	0	8	-0.666667	0.014985	1
Chr19	40921754	40921755	Ccnj		0.666667	6	0	8	-0.666667	0.014985	1
Chr19	40921766	40921767	Ccnj		0.666667	6	0	8	-0.666667	0.014985	1
Chr19	45109057	45109058	Pdzd7		0.666667	6	0	9	-0.666667	0.010989	1
Chr19	55984140	55984141	Tcf7l2		0.6	5	0	12	-0.6	0.0147059	1
Chr19	55984142	55984143	Tcf7l2		0.6	5	0	12	-0.6	0.0147059	1
Chr19	55984143	55984144	Tcf7l2		0.6	5	0	12	-0.6	0.0147059	1
Chr19	55984145	55984146	Tcf7l2		0.6	5	0	12	-0.6	0.0147059	1
Chr19	55984148	55984149	Tcf7l2		0.6	5	0	12	-0.6	0.0147059	1
Chr19	55984149	55984150	Tcf7l2		0.6	5	0	12	-0.6	0.0147059	1
Chr19	55984163	55984164	Tcf7l2		0.6	5	0	12	-0.6	0.0147059	1
Chr19	55984168	55984169	Tcf7l2		0.6	5	0	11	-0.6	0.0178571	1
Chr19	55984175	55984176	Tcf7l2		0.6	5	0	11	-0.6	0.0178571	1
Chr19	55984208	55984209	Tcf7l2		0.6	5	0	12	-0.6	0.0147059	1
Chr19	55984215	55984216	Tcf7l2		0.6	5	0	12	-0.6	0.0147059	1
Chr19	55984224	55984225	Tcf7l2		0.6	5	0	12	-0.6	0.0147059	1
Chr19	55984231	55984232	Tcf7l2		0.6	5	0	12	-0.6	0.0147059	1
Chr19	55984232	55984233	Tcf7l2		0.6	5	0	12	-0.6	0.0147059	1
ChrX	50255012	50255013			0.666667	6	0	12	-0.666667	0.00490196	1
ChrX	65381760	65381761			0.666667	6	0	8	-0.666667	0.014985	1
ChrX	98503919	98503920	Nlgn3		0.666667	6	0	8	-0.666667	0.014985	1
ChrX	100056731	100056732	1700031F05Rik		0.857143	7	0	5	-0.857143	0.0151515	1
ChrX	100056735	100056736	1700031F05Rik		0.857143	7	0	5	-0.857143	0.0151515	1
ChrX	100056738	100056739	1700031F05Rik		0.714286	7	0	5	-0.714286	0.0277778	1
ChrX	100056739	100056740	1700031F05Rik		0.714286	7	0	6	-0.714286	0.020979	1
ChrX	100056742	100056743	1700031F05Rik		0.857143	7	0	6	-0.857143	0.004662	1
ChrX	100056743	100056744	1700031F05Rik		0.857143	7	0	6	-0.857143	0.004662	1
ChrX	100056745	100056746	1700031F05Rik		0.857143	7	0	6	-0.857143	0.004662	1
ChrX	100056746	100056747	1700031F05Rik		0.857143	7	0	6	-0.857143	0.004662	1
ChrX	100056749	100056750	1700031F05Rik		0.75	8	0	6	-0.75	0.00965701	1
ChrX	100056750	100056751	1700031F05Rik		0.75	8	0	6	-0.75	0.00965701	1
ChrX	100056755	100056756	1700031F05Rik		0.75	8	0	6	-0.75	0.00965701	1
ChrX	100056757	100056758	1700031F05Rik		0.857143	7	0	6	-0.857143	0.004662	1
ChrX	100056760	100056761	1700031F05Rik		0.857143	7	0	6	-0.857143	0.004662	1
ChrX	100056762	100056763	1700031F05Rik		0.857143	7	0	6	-0.857143	0.004662	1
ChrX	100056767	100056768	1700031F05Rik		0.857143	7	0	5	-0.857143	0.0151515	1
ChrX	100056769	100056770	1700031F05Rik		0.857143	7	0	5	-0.857143	0.0151515	1
ChrX	121303290	121303291			0.666667	6	0	24	-0.666667	0.000547345	1
ChrX	122839817	122839818			0.8	5	0	10	-0.8	0.003663	1
ChrX	130697255	130697256		Xkrx	0.666667	6	0	16	-0.666667	0.00205058	1
ChrX	131959928	131959929			0.666667	6	0	15	-0.666667	0.00250627	1
ChrX	132585599	132585600			0.666667	6	0	16	-0.666667	0.00205058	1
ChrX	147533007	147533008		Tsr2	0.75	8	0.111111	18	-0.638889	0.00283497	1
ChrX	162292736	162292737			0.625	8	0	10	-0.625	0.00653595	1
ChrY	1758287	1758288			0.666667	6	0	10	-0.666667	0.00824176	1
	Bold highlighted denotes methylation exclusively in the CpG islands.
