# Supplementary material for: DNA Methylation Profiling at Single-Base Resolution Reveals Gestational Folic Acid Supplementation Influences the Epigenome of Mouse Offspring Cerebellum
Source: Front Neurosci. 2016 May 3;10:168. doi: 10.3389/fnins.2016.00168 (PMC4854024; doi:10.3389/fnins.2016.00168)
Supplement: Table S3 — Genes in male offspring from high maternal folic acid (HMFA) diet, which exhibited hyper methylation (P < 0.05) compared with genes in female offspring from low maternal folic acid (LMFA) in CpG/CHG/CHH contexts. [file Table3.XLS]

## Sheet: FCB-04vs4-Hyper-CpG
Table S3 Genes in male offspring from high maternal folic acid (HMFA) diet, which exhibited hyper methylation (P < 0.05) compared with genes in female offspring from low maternal folic acid (LMFA) in CpG contexts.
Chromosome	Chromosome start	Chromosome end	Gene_name	Promoter	CB-04 Female meth_ratio	CB-04 Female total CpG	CB-4 Female meth_ratio	CB-4 Female total CpG	Meth diff	pvalue	adj pvalue
Chr1	34489987	34489988	Mir5103		0.15625	32	0.857143	7	0.700893	0.000862496	0.760508
Chr1	56435411	56435412			0.166667	12	0.833333	6	0.666667	0.0128205	1
Chr1	73959150	73959151	Tns1		0.307692	52	1	9	0.692308	0.000117807	0.258367
Chr1	75251400	75251401	Ptprn		0.322581	31	1	6	0.677419	0.00344462	1
Chr1	75411751	75411752	Speg		0.333333	9	1	7	0.666667	0.0113636	1
Chr1	134931200	134931201			0.333333	18	1	7	0.666667	0.00521739	1
Chr1	154460486	154460487	Rgl1		0.254902	51	1	10	0.745098	1.26869e-05	0.0527446
Chr1	158691831	158691832			0.3	10	1	10	0.7	0.00309598	1
Chr1	167309645	167309646	Dcaf6		0.285714	7	1	5	0.714286	0.0277778	1
Chr1	171627679	171627680			0	5	0.789474	19	0.789474	0.00296443	1
Chr1	173073569	173073570	Sdhc		0	5	0.789474	19	0.789474	0.00296443	1
Chr1	173090994	173090995	Mpz		0.166667	6	1	5	0.833333	0.0151515	1
Chr1	176579802	176579803	Fmn2		0.0909091	11	0.866667	15	0.775758	0.00016826	0.316688
Chr2	4222978	4222979	Frmd4a		0.0909091	11	0.8	5	0.709091	0.0128205	1
Chr2	6399617	6399618			0.0714286	14	0.833333	6	0.761905	0.00219298	1
Chr2	7932637	7932638			0.25	8	1	5	0.75	0.020979	1
Chr2	14263436	14263437			0.0909091	22	0.8	5	0.709091	0.00397622	1
Chr2	27600252	27600253	Rxra		0.111111	18	0.857143	7	0.746032	0.00100686	0.807844
Chr2	28392305	28392306	Ralgds		0.333333	15	1	8	0.666667	0.00271663	1
Chr2	30729718	30729719	Prrx2		0.128205	39	0.8	10	0.671795	0.000101832	0.234842
Chr2	38416555	38416556	Nek6		0.181818	22	0.928571	14	0.746753	1.51537e-05	0.0602021
Chr2	44857516	44857517	Zeb2		0.235294	34	1	6	0.764706	0.000782361	0.719483
Chr2	46258829	46258830			0.294118	17	1	6	0.705882	0.00457666	1
Chr2	65857359	65857360	Csrnp3		0.272727	11	1	7	0.727273	0.00402212	1
Chr2	68970512	68970513			0.0555556	18	0.785714	14	0.730159	2.94208e-05	0.0989336
Chr2	73630386	73630387			0.0909091	11	0.833333	6	0.742424	0.0054137	1
Chr2	82870338	82870339			0.142857	7	0.857143	7	0.714286	0.0291375	1
Chr2	83697777	83697778	Fam171b		0.166667	6	0.846154	13	0.679487	0.00954592	1
Chr2	93317127	93317128			0.307692	13	1	5	0.692308	0.0294118	1
Chr2	93621738	93621739	Ext2		0	6	0.7	10	0.7	0.0113636	1
Chr2	95046283	95046284			0.3	10	1	6	0.7	0.0113636	1
Chr2	101164372	101164373			0.230769	26	0.909091	11	0.678322	0.000201798	0.34753
Chr2	112254634	112254635			0.333333	6	1	10	0.666667	0.00824176	1
Chr2	122187772	122187773	Shf		0.277778	18	1	7	0.722222	0.0016476	1
Chr2	127171724	127171725	Astl		0.26087	23	1	6	0.73913	0.00194518	1
Chr2	128114609	128114610			0	5	0.785714	14	0.785714	0.00481596	1
Chr2	128264037	128264038			0.2	10	0.875	16	0.675	0.00104693	0.820806
Chr2	128264070	128264071			0.2	10	1	16	0.8	2.88041e-05	0.0973214
Chr2	135133686	135133687	Plcb1		0.230769	13	1	6	0.769231	0.00309598	1
Chr2	151742359	151742360	Angpt4		0	7	0.833333	6	0.833333	0.004662	1
Chr2	155465263	155465264	Trpc4ap		0.2	5	0.875	8	0.675	0.031857	1
Chr2	157370110	157370111			0.266667	15	1	5	0.733333	0.00812693	1
Chr2	163148622	163148623	Tox2		0.264706	68	1	8	0.735294	8.28534e-05	0.204359
Chr2	164968886	164968887	Cdh22		0.111111	36	0.8	5	0.688889	0.0031572	1
Chr2	165242798	165242799	Slc13a3		0.333333	27	1	6	0.666667	0.00451891	1
Chr2	165923844	165923845	Sulf2		0.3	20	1	10	0.7	0.00029985	0.436865
Chr2	166042042	166042043			0.16129	31	0.833333	6	0.672043	0.00301705	1
Chr2	167317102	167317103	Spata2	Rnf114	0.333333	18	1	7	0.666667	0.00521739	1
Chr2	167594066	167594067			0.166667	6	0.9	10	0.733333	0.00761738	1
Chr2	167594098	167594099			0	6	0.833333	12	0.833333	0.0015083	0.975086
Chr2	167594115	167594116			0.333333	6	1	12	0.666667	0.00490196	1
Chr2	169065859	169065860			0.266667	15	1	7	0.733333	0.00386997	1
Chr2	173165606	173165607			0.225806	62	1	6	0.774194	0.000354123	0.477901
Chr2	173723286	173723287			0	6	1	5	1	0.0021645	1
Chr2	179028361	179028362			0.222222	54	1	9	0.777778	1.2419e-05	0.0519355
Chr3	7082793	7082794			0.2	15	1	5	0.8	0.00361197	1
Chr3	9158995	9158996			0.166667	6	1	5	0.833333	0.0151515	1
Chr3	19500903	19500904	Dnajc5b		0.3	10	1	11	0.7	0.00103199	0.814485
Chr3	33034087	33034088	Pex5l		0.2	10	1	5	0.8	0.00699301	1
Chr3	52489946	52489947			0	6	0.8	5	0.8	0.0151515	1
Chr3	54666666	54666667			0.285714	14	1	5	0.714286	0.0108359	1
Chr3	58072020	58072021			0.222222	9	1	6	0.777778	0.00699301	1
Chr3	65460739	65460740			0.166667	6	1	5	0.833333	0.0151515	1
Chr3	76098726	76098727	Fstl5		0.3	10	1	5	0.7	0.025641	1
Chr3	78232882	78232883			0.166667	6	1	5	0.833333	0.0151515	1
Chr3	81352861	81352862			0.2	5	1	5	0.8	0.047619	1
Chr3	90974899	90974900			0	7	0.8	5	0.8	0.010101	1
Chr3	100602431	100602432			0.333333	9	1	16	0.666667	0.000474308	0.560051
Chr3	103167804	103167805			0.266667	15	1	6	0.733333	0.00386997	1
Chr3	116539268	116539269			0	6	0.8	5	0.8	0.0151515	1
Chr3	122338326	122338327			0.266667	15	1	5	0.733333	0.00812693	1
Chr3	146917500	146917501			0.27027	74	1	8	0.72973	8.72047e-05	0.211841
Chr3	151927897	151927898	Nexn		0.266667	30	1	6	0.733333	0.00154175	0.984626
Chr4	32306937	32306938			0.231884	69	1	6	0.768116	0.000370546	0.486827
Chr4	41659575	41659576	2810432D09Rik		0.32	25	1	8	0.68	0.000926956	0.779888
Chr4	45768189	45768190			0.166667	6	1	5	0.833333	0.0151515	1
Chr4	57912699	57912700			0.3	20	1	7	0.7	0.00193237	1
Chr4	58414129	58414130			0.230769	13	1	5	0.769231	0.00653595	1
Chr4	58414197	58414198			0.153846	13	1	5	0.846154	0.00245098	1
Chr4	62346684	62346685	Rgs3		0.238095	21	1	6	0.761905	0.00156076	0.987465
Chr4	69446772	69446773			0.32	25	1	5	0.68	0.0090312	1
Chr4	82050189	82050190	Nfib		0.285714	14	1	5	0.714286	0.0108359	1
Chr4	83831770	83831771			0.333333	6	1	12	0.666667	0.00490196	1
Chr4	91888584	91888585			0.333333	21	1	7	0.666667	0.0057971	1
Chr4	94729867	94729868			0.125	8	0.833333	6	0.708333	0.025641	1
Chr4	94729891	94729892			0.153846	13	1	6	0.846154	0.00103199	0.814485
Chr4	99158391	99158392			0.222222	18	1	5	0.777778	0.00374454	1
Chr4	100474985	100474986	Cachd1		0.254545	55	1	6	0.745455	0.000698059	0.683329
Chr4	116262299	116262300	Gpbp1l1		0.263158	19	1	5	0.736842	0.00592885	1
Chr4	116360917	116360918	Prdx1		0.24	25	1	6	0.76	0.00125496	0.89977
Chr4	117518090	117518091	Slc6a9		0.3125	16	1	5	0.6875	0.0123839	1
Chr4	117518167	117518168	Slc6a9		0.266667	15	1	5	0.733333	0.00812693	1
Chr4	119645095	119645096	Hivep3		0.2	15	0.909091	11	0.709091	0.000982636	0.799079
Chr4	119656910	119656911	Hivep3		0.0909091	11	0.772727	22	0.681818	0.000450783	0.542723
Chr4	122782754	122782755	Bmp8b		0.0357143	28	0.8	5	0.764286	0.000594094	0.625502
Chr4	125323612	125323613	Grik3		0.125	8	1	6	0.875	0.004662	1
Chr4	134188270	134188271	Man1c1		0.111111	18	0.8	5	0.688889	0.00775655	1
Chr4	134518933	134518934			0.15	20	0.833333	6	0.683333	0.00449985	1
Chr4	136856960	136856961			0.263158	19	1	8	0.736842	0.00057971	0.615859
Chr4	137054468	137054469	Hspg2		0.142857	7	1	5	0.857143	0.0151515	1
Chr4	140217713	140217714	Arhgef10l		0.230769	13	1	6	0.769231	0.00309598	1
Chr4	147113155	147113156			0.166667	6	0.875	8	0.708333	0.025641	1
Chr4	147572808	147572809			0	7	0.857143	7	0.857143	0.004662	1
Chr4	147784694	147784695			0.105263	19	0.875	8	0.769737	0.000295936	0.432117
Chr4	148325138	148325139	Casz1		0.166667	18	0.833333	6	0.666667	0.00686499	1
Chr4	148892639	148892640	Ctnnbip1		0	12	0.8	5	0.8	0.00210084	1
Chr4	149070824	149070825	Pik3cd		0.0769231	13	0.8	5	0.723077	0.00770308	1
Chr4	149677713	149677714	Rere		0.1	10	0.8	5	0.7	0.016983	1
Chr5	4778746	4778747			0.176471	17	0.933333	15	0.756863	1.8723e-05	0.0709216
Chr5	15194427	15194428	Speer7-ps1		0	8	1	6	1	0.000333	0.462076
Chr5	20918051	20918052	Ccdc146		0.294118	17	1	7	0.705882	0.00457666	1
Chr5	24097136	24097137	Chpf2	Mir671	0.272727	33	1	5	0.727273	0.00398851	1
Chr5	27856675	27856676	Dpp6		0.3	10	1	5	0.7	0.025641	1
Chr5	37314293	37314294	Ppp2r2c		0.272727	11	1	5	0.727273	0.025641	1
Chr5	41784484	41784485			0.222222	9	1	5	0.777778	0.020979	1
Chr5	53680416	53680417			0.3125	16	1	10	0.6875	0.000722739	0.695136
Chr5	58066639	58066640	4932441J04Rik		0	5	0.75	8	0.75	0.020979	1
Chr5	60892061	60892062			0.285714	14	1	8	0.714286	0.00168871	1
Chr5	64493988	64493989	Pgm1		0.26087	23	1	9	0.73913	0.000178439	0.325471
Chr5	67324336	67324337	Limch1		0.2	15	1	9	0.8	0.000336519	0.463934
Chr5	77975656	77975657			0.277778	18	1	8	0.722222	0.0016476	1
Chr5	85485798	85485799			0.111111	9	0.833333	6	0.722222	0.010989	1
Chr5	100182670	100182671			0.285714	28	1	6	0.714286	0.00223287	1
Chr5	102353007	102353008	Wdfy3		0.333333	63	1	10	0.666667	7.13832e-05	0.184625
Chr5	106221938	106221939	Lrrc8d		0.230769	26	0.9	10	0.669231	0.000425309	0.526777
Chr5	107508476	107508477			0.185185	27	1	8	0.814815	5.46826e-05	0.155069
Chr5	107555841	107555842	Tgfbr3		0.318182	22	1	6	0.681818	0.00455487	1
Chr5	112397265	112397266			0.181818	77	1	7	0.818182	2.56725e-05	0.0898789
Chr5	112397284	112397285			0.27027	74	1	8	0.72973	8.72047e-05	0.211841
Chr5	113056725	113056726			0.230769	26	1	6	0.769231	0.00101965	0.811678
Chr5	114971181	114971182			0.333333	24	1	5	0.666667	0.0108374	1
Chr5	119583615	119583616			0.178571	28	0.857143	7	0.678571	0.00169797	1
Chr5	121021094	121021095	Tpcn1		0.333333	81	1	10	0.666667	5.41988e-05	0.154441
Chr5	129901935	129901936			0.142857	7	0.833333	6	0.690476	0.0291375	1
Chr5	130235335	130235336	Gbas		0.176471	17	0.875	8	0.698529	0.00170585	1
Chr5	131513140	131513141	Wbscr17		0	5	1	8	1	0.000777001	0.719192
Chr5	136448625	136448626	Srcrb4d		0.32	25	1	15	0.68	1.25814e-05	0.0524703
Chr5	138717912	138717913	Gpc2		0.125	16	0.857143	7	0.732143	0.00174582	1
Chr5	142655933	142655934	Sdk1		0.228571	35	0.923077	13	0.694505	1.8684e-05	0.0709216
Chr5	144915690	144915691	Lmtk2		0.272727	11	1	7	0.727273	0.00402212	1
Chr5	150172604	150172605			0.307692	13	1	6	0.692308	0.0108359	1
Chr6	4596752	4596753			0.25	12	1	5	0.75	0.00904977	1
Chr6	6229408	6229409			0.25	8	1	6	0.75	0.00965701	1
Chr6	8977367	8977368	Nxph1		0.12	25	0.875	8	0.755	0.000202029	0.347646
Chr6	13473945	13473946			0.333333	12	1	10	0.666667	0.00168871	1
Chr6	26883117	26883118			0.25	8	1	5	0.75	0.020979	1
Chr6	29233049	29233050	Fam71f2		0.25	8	1	11	0.75	0.00103199	0.814485
Chr6	30132569	30132570			0	6	1	6	1	0.0021645	1
Chr6	36768770	36768771			0.0909091	11	0.764706	17	0.673797	0.0013391	0.926959
Chr6	46946891	46946892	Cntnap2		0.25	8	1	6	0.75	0.00965701	1
Chr6	54020938	54020939	Chn2		0.111111	9	0.818182	11	0.707071	0.00547749	1
Chr6	60312453	60312454	A530053G22Rik		0.333333	6	1	10	0.666667	0.00824176	1
Chr6	72705500	72705501	Tcf7l1		0.2	10	1	5	0.8	0.00699301	1
Chr6	85291994	85291995	Rab11fip5		0	6	0.764706	17	0.764706	0.0020803	1
Chr6	114213985	114213986			0.142857	7	0.833333	6	0.690476	0.0291375	1
Chr6	114978629	114978630	Tamm41		0.285714	7	1	5	0.714286	0.0277778	1
Chr6	116603986	116603987	Rassf4		0.333333	21	1	5	0.666667	0.0120401	1
Chr6	117357689	117357690			0.12	25	0.8	5	0.68	0.00579625	1
Chr6	118902677	118902678	Cacna1c		0	5	0.928571	14	0.928571	0.000515996	0.584538
Chr6	119187980	119187981	Cacna2d4		0.2	15	0.888889	9	0.688889	0.00222944	1
Chr6	120103190	120103191	Ninj2		0.2	10	1	5	0.8	0.00699301	1
Chr6	120454519	120454520			0.263158	38	1	6	0.736842	0.00113443	0.851462
Chr6	128073055	128073056	Tspan9		0.214286	14	0.9	10	0.685714	0.00275946	1
Chr6	135939819	135939820	Grin2b		0.2	5	1	5	0.8	0.047619	1
Chr6	140426021	140426022	Plekha5		0.0666667	15	0.833333	6	0.766667	0.00167699	1
Chr6	148632148	148632149			0	7	0.8	5	0.8	0.010101	1
Chr7	16995574	16995575	Zc3h4		0.0909091	22	0.818182	11	0.727273	6.6902e-05	0.175827
Chr7	17113937	17113938	Grlf1		0.294118	17	1	5	0.705882	0.00956938	1
Chr7	28441863	28441864	Map3k10		0.269231	26	1	9	0.730769	0.000162023	0.309588
Chr7	30176916	30176917	Sipa1l3		0.285714	7	1	6	0.714286	0.020979	1
Chr7	31389867	31389868	Upk1a		0.125	8	0.875	8	0.75	0.010101	1
Chr7	34656770	34656771			0.222222	9	1	6	0.777778	0.00699301	1
Chr7	37758593	37758594			0.3	40	1	6	0.7	0.00198189	1
Chr7	46844234	46844235			0	13	0.8	5	0.8	0.00163399	0.999512
Chr7	46844256	46844257			0.0769231	13	0.8	5	0.723077	0.00770308	1
Chr7	46844262	46844263			0	13	0.8	5	0.8	0.00163399	0.999512
Chr7	46844265	46844266			0	12	0.8	5	0.8	0.00210084	1
Chr7	53714965	53714966	Sergef		0.2	10	0.875	8	0.675	0.0152201	1
Chr7	66614764	66614765			0.333333	9	1	9	0.666667	0.00904977	1
Chr7	66752175	66752176			0	5	0.833333	6	0.833333	0.0151515	1
Chr7	80343295	80343296			0.0714286	28	0.8	10	0.728571	3.65766e-05	0.114833
Chr7	88818322	88818323	Homer2		0.176471	17	0.875	8	0.698529	0.00170585	1
Chr7	91121129	91121130	9930013L23Rik		0.133333	15	0.818182	11	0.684848	0.000945619	0.788422
Chr7	103369266	103369267	Tenm4		0.2	5	0.888889	9	0.688889	0.022977	1
Chr7	106818853	106818854	Slco2b1		0	5	0.8	10	0.8	0.00699301	1
Chr7	109891149	109891150	Olfr78		0.235294	17	1	5	0.764706	0.00478469	1
Chr7	125387859	125387860	4930583K01Rik	Smg1	0	5	0.8	5	0.8	0.047619	1
Chr7	128542254	128542255	Hs3st2		0.125	8	0.857143	7	0.732143	0.010101	1
Chr7	130028318	130028319			0.166667	6	0.857143	7	0.690476	0.0291375	1
Chr7	134357126	134357127	Mylpf		0.230769	13	1	5	0.769231	0.00653595	1
Chr7	135656989	135656990			0.0833333	12	0.8	5	0.716667	0.00985779	1
Chr7	140123200	140123201			0	23	0.75	8	0.75	3.8029e-05	0.118693
Chr7	150660961	150660962	Slc22a18	Slc22a18	0.2	25	1	5	0.8	0.00176835	1
Chr7	150660966	150660967	Slc22a18	Slc22a18	0.115385	26	1	5	0.884615	0.000329584	0.461331
Chr8	22246727	22246728			0.285714	14	1	7	0.714286	0.00386997	1
Chr8	26239686	26239687			0.25	12	1	7	0.75	0.00309598	1
Chr8	28253614	28253615	Rab11fip1		0.307692	26	1	8	0.692308	0.000708849	0.68923
Chr8	35443786	35443787			0.0909091	11	0.8	5	0.709091	0.0128205	1
Chr8	73121597	73121598	Ssbp4		0.315789	57	1	6	0.684211	0.00198094	1
Chr8	73415603	73415604	Slc5a5		0.27907	43	1	8	0.72093	0.000197829	0.345149
Chr8	86185088	86185089	Gipc1		0	38	0.8	5	0.8	4.05154e-05	0.124446
Chr8	86550626	86550627	Palm3		0.142857	7	1	6	0.857143	0.004662	1
Chr8	90589020	90589021			0.166667	12	0.857143	21	0.690476	0.000157582	0.304383
Chr8	92411655	92411656			0.181818	11	0.928571	14	0.746753	0.000238929	0.384753
Chr8	93373250	93373251	Chd9		0.0909091	11	0.8	5	0.709091	0.0128205	1
Chr8	97634099	97634100	Kifc3		0.166667	6	0.875	8	0.708333	0.025641	1
Chr8	97661942	97661943	Kifc3		0.116279	43	0.857143	7	0.740864	0.000183692	0.330801
Chr8	107820284	107820285		E2f4	0.333333	9	1	7	0.666667	0.0113636	1
Chr8	111354350	111354351	Zfhx3		0.333333	42	1	8	0.666667	0.000595609	0.62639
Chr8	112151725	112151726	Pkd1l3		0	9	0.8	5	0.8	0.004995	1
Chr8	112380355	112380356	Ap1g1		0.25	16	1	8	0.75	0.00134608	0.927228
Chr8	117206038	117206039	Wwox		0.2	10	1	5	0.8	0.00699301	1
Chr8	119904879	119904880	Cmip		0.111111	9	0.8	5	0.688889	0.022977	1
Chr8	123091288	123091289	Gse1		0.2	5	1	6	0.8	0.0151515	1
Chr8	123711469	123711470			0.2	25	1	5	0.8	0.00176835	1
Chr8	123992244	123992245			0.322034	59	1	10	0.677966	5.89062e-05	0.162948
Chr8	125851598	125851599			0.285714	7	1	5	0.714286	0.0277778	1
Chr8	126589771	126589772			0.2	5	1	6	0.8	0.0151515	1
Chr8	127472972	127472973	Egln1		0	36	0.8	5	0.8	4.9373e-05	0.142599
Chr8	129507388	129507389			0.2	10	1	6	0.8	0.00699301	1
Chr9	20983231	20983232	Pde4a		0.2	5	1	6	0.8	0.0151515	1
Chr9	21060363	21060364			0.307692	26	1	9	0.692308	0.000344298	0.470636
Chr9	30432340	30432341			0	5	1	5	1	0.00793651	1
Chr9	35283085	35283086	Cdon		0.125	8	1	8	0.875	0.0013986	0.940917
Chr9	40347131	40347132			0.1	10	1	5	0.9	0.001998	1
Chr9	40590414	40590415	Clmp		0	7	0.8	10	0.8	0.00226244	1
Chr9	43140480	43140481	Trim29		0.333333	30	1	6	0.666667	0.00411132	1
Chr9	44248826	44248827	Foxr1		0.285714	7	1	7	0.714286	0.020979	1
Chr9	44500038	44500039	Phldb1		0.230769	13	1	8	0.769231	0.00103199	0.814485
Chr9	44794388	44794389	Cd3d		0.125	16	1	6	0.875	0.00037527	0.488576
Chr9	55221619	55221620	AI118078		0.307692	26	1	5	0.692308	0.00757455	1
Chr9	56469305	56469306	Lingo1		0.1	10	0.833333	6	0.733333	0.00761738	1
Chr9	60449998	60449999	Lrrc49		0.125	16	1	8	0.875	6.11853e-05	0.165909
Chr9	61897524	61897525			0.3	10	1	6	0.7	0.0113636	1
Chr9	73639172	73639173	Unc13c		0.166667	6	1	5	0.833333	0.0151515	1
Chr9	73891357	73891358			0.2	5	0.888889	9	0.688889	0.022977	1
Chr9	90620608	90620609			0.142857	7	0.888889	9	0.746032	0.00874126	1
Chr9	93523535	93523536			0.2	5	0.875	8	0.675	0.031857	1
Chr9	98297905	98297906	Nmnat3		0.142857	7	0.9	10	0.757143	0.00365076	1
Chr9	102396969	102396970			0.125	8	1	5	0.875	0.004662	1
Chr9	107508428	107508429	Sema3b	Sema3b	0.272727	11	1	12	0.727273	0.000336519	0.463934
Chr9	109701803	109701804			0	8	1	8	1	0.0001554	0.302086
Chr9	114921605	114921606			0.0909091	11	0.777778	9	0.686869	0.00452489	1
Chr10	7387106	7387107		Nup43	0.142857	35	0.833333	6	0.690476	0.0017841	1
Chr10	13557899	13557900	Aig1		0	14	0.714286	7	0.714286	0.00103199	0.814485
Chr10	19203204	19203205			0.333333	9	1	7	0.666667	0.0113636	1
Chr10	21718514	21718515	Sgk1		0.2	10	0.888889	9	0.688889	0.00547749	1
Chr10	25602454	25602455			0.2	20	0.909091	11	0.709091	0.000351437	0.477389
Chr10	29063547	29063548	Echdc1		0.333333	24	1	5	0.666667	0.0108374	1
Chr10	29493806	29493807			0.285714	14	1	5	0.714286	0.0108359	1
Chr10	32692103	32692104			0	10	0.8	15	0.8	0.000107686	0.242716
Chr10	36132012	36132013			0.333333	6	1	12	0.666667	0.00490196	1
Chr10	58398524	58398525	Sh3rf3		0.235294	85	1	7	0.764706	0.000101367	0.234277
Chr10	58398532	58398533	Sh3rf3		0.307692	78	1	6	0.692308	0.00146077	0.95723
Chr10	61034808	61034809	Lrrc20		0.142857	14	0.875	8	0.732143	0.0014917	0.969534
Chr10	70655850	70655851			0.0588235	17	0.8	5	0.741176	0.00326574	1
Chr10	71076129	71076130			0.333333	33	1	6	0.666667	0.00379327	1
Chr10	74438583	74438584	Rtdr1		0.0769231	13	0.8	5	0.723077	0.00770308	1
Chr10	77338138	77338139			0.222222	18	0.9	10	0.677778	0.00106789	0.827963
Chr10	79397206	79397207	Arid3a		0.133333	15	0.857143	7	0.72381	0.00234544	1
Chr10	79397220	79397221	Arid3a		0.133333	15	1	7	0.866667	0.000211089	0.358066
Chr10	80764309	80764310	Pip5k1c		0.222222	9	0.909091	11	0.686869	0.00452489	1
Chr10	80826772	80826773	Mfsd12		0.0526316	19	0.727273	11	0.674641	0.000222965	0.368768
Chr10	82543411	82543412	Chst11		0.179487	39	0.888889	9	0.709402	0.000129604	0.271798
Chr10	85071613	85071614	Btbd11		0.333333	15	1	6	0.666667	0.0123839	1
Chr10	89427627	89427628	Anks1b		0.2	5	1	5	0.8	0.047619	1
Chr10	92917537	92917538	Lta4h		0.166667	12	0.857143	7	0.690476	0.00627133	1
Chr10	117442251	117442252			0.263158	19	1	6	0.736842	0.0026087	1
Chr10	117480924	117480925			0.15625	32	0.833333	6	0.677083	0.00263196	1
Chr10	119951819	119951820			0.166667	6	1	8	0.833333	0.002997	1
Chr10	120684429	120684430			0	5	0.833333	12	0.833333	0.00339367	1
Chr10	120943921	120943922			0.25	12	1	5	0.75	0.00904977	1
Chr10	120943936	120943937			0.166667	12	1	5	0.833333	0.00339367	1
Chr10	127438367	127438368	Hsd17b6		0.2	5	0.888889	18	0.688889	0.00775655	1
Chr11	3812453	3812454	Slc35e4		0.0740741	27	0.8	5	0.725926	0.00196647	1
Chr11	4964300	4964301	Gas2l1		0.05	20	0.875	8	0.825	5.18001e-05	0.147804
Chr11	5906551	5906552	Camk2b		0.214286	14	0.909091	11	0.694805	0.000982636	0.799079
Chr11	6148746	6148747			0.315789	19	1	9	0.684211	0.000828157	0.742238
Chr11	6436925	6436926			0.125	16	0.833333	6	0.708333	0.0043156	1
Chr11	19685376	19685377			0.0909091	11	1	6	0.909091	0.000565611	0.612652
Chr11	19685390	19685391			0.181818	11	1	6	0.818182	0.00226244	1
Chr11	22948599	22948600			0.0689655	29	0.8	5	0.731034	0.00153096	0.981213
Chr11	33477537	33477538	Gabrp		0.166667	6	1	5	0.833333	0.0151515	1
Chr11	34965568	34965569	Slit3		0.333333	24	1	5	0.666667	0.0108374	1
Chr11	53608223	53608224	Gm12216		0.2	5	1	9	0.8	0.004995	1
Chr11	55265608	55265609	Atox1		0.277778	36	1	8	0.722222	0.000246896	0.38886
Chr11	57003081	57003082	Gria1		0.181818	11	1	6	0.818182	0.00226244	1
Chr11	68271933	68271934	Pik3r5		0.285714	7	1	5	0.714286	0.0277778	1
Chr11	69265994	69265995	Dnahc2		0.272727	66	1	6	0.727273	0.000861476	0.760508
Chr11	87170008	87170009	Ppm1e		0.2	5	1	5	0.8	0.047619	1
Chr11	88161112	88161113	Msi2		0.2	10	1	5	0.8	0.00699301	1
Chr11	88246872	88246873	Msi2		0	5	0.8	5	0.8	0.047619	1
Chr11	88480519	88480520	Msi2		0.125	8	1	5	0.875	0.004662	1
Chr11	93648304	93648305			0.285714	14	1	5	0.714286	0.0108359	1
Chr11	101294956	101294957	Rundc1		0.307692	13	1	9	0.692308	0.00167464	1
Chr11	106601567	106601568			0.333333	6	1	12	0.666667	0.00490196	1
Chr11	107126717	107126718	Pitpnc1		0.272727	11	1	5	0.727273	0.025641	1
Chr11	114145678	114145679			0.315789	76	1	6	0.684211	0.00169572	1
Chr11	114171622	114171623			0.3	10	1	5	0.7	0.025641	1
Chr11	115144939	115144940	Fads6		0.3125	32	1	6	0.6875	0.00290073	1
Chr11	115305154	115305155	4933422H20Rik		0.222222	9	0.909091	11	0.686869	0.00452489	1
Chr11	115670841	115670842	Caskin2		0	6	0.857143	7	0.857143	0.004662	1
Chr11	116719485	116719486	Mfsd11		0.3	10	1	6	0.7	0.0113636	1
Chr11	117653950	117653951	Tmc8		0.227273	44	1	8	0.772727	5.81472e-05	0.161582
Chr11	118612515	118612516	Rbfox3		0.222222	9	1	5	0.777778	0.020979	1
Chr11	119871564	119871565	Aatk		0.25	12	1	5	0.75	0.00904977	1
Chr12	19060788	19060789			0	7	1	5	1	0.00126263	0.902796
Chr12	24486049	24486050			0.166667	18	1	6	0.833333	0.00062409	0.643934
Chr12	30039646	30039647			0.142857	7	0.833333	6	0.690476	0.0291375	1
Chr12	34646274	34646275			0.0740741	54	0.833333	6	0.759259	0.000130034	0.272431
Chr12	38864571	38864572	Dgkb		0.285714	14	1	9	0.714286	0.00160305	0.994248
Chr12	60093666	60093667	Sec23a		0.125	8	1	6	0.875	0.004662	1
Chr12	76850118	76850119			0.315789	19	1	5	0.684211	0.0108696	1
Chr12	81858983	81858984	Ccdc177		0.259259	27	1	5	0.740741	0.00393294	1
Chr12	102208636	102208637	Ccdc88c		0	5	0.857143	7	0.857143	0.0151515	1
Chr12	103921881	103921882	Itpk1		0.1	10	0.823529	17	0.723529	0.000754953	0.710529
Chr12	104162295	104162296			0.1	10	0.818182	11	0.718182	0.00190522	1
Chr12	104674388	104674389	Ifi27l1		0.2	10	1	7	0.8	0.00226244	1
Chr12	105799897	105799898			0.285714	7	1	7	0.714286	0.020979	1
Chr12	106095268	106095269	Clmn		0.2	10	0.875	8	0.675	0.0152201	1
Chr12	112373087	112373088			0.222222	9	1	5	0.777778	0.020979	1
Chr12	114515730	114515731			0.25	8	1	9	0.75	0.00226244	1
Chr12	116798635	116798636			0.2	5	1	7	0.8	0.010101	1
Chr13	12594817	12594818	Edaradd		0.285714	14	1	7	0.714286	0.00386997	1
Chr13	25231754	25231755	Dcdc2a		0.285714	7	1	5	0.714286	0.0277778	1
Chr13	41435511	41435512	Nedd9		0.294118	17	1	5	0.705882	0.00956938	1
Chr13	49135043	49135044	Wnk2		0.142857	7	0.857143	7	0.714286	0.0291375	1
Chr13	54313334	54313335	Hrh2		0.285714	7	1	10	0.714286	0.00339367	1
Chr13	54347164	54347165			0.25	8	1	5	0.75	0.020979	1
Chr13	55019254	55019255			0.125	8	0.875	8	0.75	0.010101	1
Chr13	56866818	56866819			0.125	8	0.8	5	0.675	0.031857	1
Chr13	59175614	59175615	Ntrk2		0.0833333	12	0.8	5	0.716667	0.00985779	1
Chr13	62781146	62781147			0	5	0.8	5	0.8	0.047619	1
Chr13	63073117	63073118			0.2	5	0.875	8	0.675	0.031857	1
Chr13	72503619	72503620			0.125	8	0.857143	7	0.732143	0.010101	1
Chr13	83397514	83397515			0.2	5	0.875	8	0.675	0.031857	1
Chr13	84389020	84389021	Tmem161b		0.166667	6	0.9	10	0.733333	0.00761738	1
Chr13	94376925	94376926			0.2	15	0.875	8	0.675	0.00589826	1
Chr13	100211571	100211572	Mtap1b		0.166667	6	1	10	0.833333	0.00137363	0.935947
Chr13	101558127	101558128		Ccnb1	0.3	20	1	6	0.7	0.00401338	1
Chr13	103459060	103459061			0.265306	49	1	8	0.734694	0.000123147	0.264512
Chr13	105504173	105504174	Cwc27		0.315789	19	1	12	0.684211	0.000141588	0.286247
Chr13	106956901	106956902			0.25	8	1	7	0.75	0.00699301	1
Chr13	112727341	112727342			0.333333	18	1	12	0.666667	0.000333887	0.462703
Chr13	114055813	114055814			0.318182	44	1	8	0.681818	0.000424922	0.526777
Chr13	114766284	114766285	Arl15		0	14	0.714286	7	0.714286	0.00103199	0.814485
Chr14	20074266	20074267			0.153846	13	0.833333	6	0.679487	0.00954592	1
Chr14	33222594	33222595	Chat		0.0909091	22	1	5	0.909091	0.000260126	0.400075
Chr14	55269000	55269001	Acin1	4930579G18Rik	0.30303	66	1	8	0.69697	0.000206224	0.353153
Chr14	55557444	55557445	Cmtm5		0.333333	66	1	6	0.666667	0.00241131	1
Chr14	55694036	55694037	Zfhx2		0.333333	6	1	11	0.666667	0.00630252	1
Chr14	61075769	61075770			0.142857	7	0.833333	6	0.690476	0.0291375	1
Chr14	64541499	64541500			0.0833333	12	0.8	5	0.716667	0.00985779	1
Chr14	67428271	67428272	Dpysl2		0.166667	6	0.857143	7	0.690476	0.0291375	1
Chr14	67937221	67937222	Ebf2		0.25	12	1	5	0.75	0.00904977	1
Chr14	68973818	68973819			0.1	10	0.833333	6	0.733333	0.00761738	1
Chr14	69776709	69776710			0.117647	17	1	6	0.882353	0.000277373	0.414909
Chr14	83017263	83017264			0.25	16	1	10	0.75	0.000200876	0.346503
Chr14	87019646	87019647			0	9	0.8	5	0.8	0.004995	1
Chr14	101018565	101018566			0.333333	24	1	6	0.666667	0.00505747	1
Chr14	120538908	120538909			0	7	0.8	5	0.8	0.010101	1
Chr14	120595429	120595430			0.125	8	0.8	5	0.675	0.031857	1
Chr15	14115998	14115999			0.2	5	1	12	0.8	0.00210084	1
Chr15	37148717	37148718			0.142857	7	0.833333	6	0.690476	0.0291375	1
Chr15	44346937	44346938	Pkhd1l1		0.075	40	1	5	0.925	4.58356e-05	0.135515
Chr15	53191006	53191007			0	10	0.8	5	0.8	0.003663	1
Chr15	75539452	75539453	Rhpn1		0.0909091	11	0.777778	9	0.686869	0.00452489	1
Chr15	75732563	75732564	Eef1d		0	6	0.857143	7	0.857143	0.004662	1
Chr15	76348364	76348365	Scrt1		0.117647	34	0.8	10	0.682353	0.000101814	0.234842
Chr15	76865084	76865085	Mb		0.111111	18	0.857143	7	0.746032	0.00100686	0.807844
Chr15	77949305	77949306	Cacng2		0.142857	21	0.833333	6	0.690476	0.00368906	1
Chr15	79324080	79324081	Kcnj4		0.206897	29	1	10	0.793103	1.25962e-05	0.0524703
Chr15	79968463	79968464	Tab1		0.317073	41	1	5	0.682927	0.00625057	1
Chr15	80261043	80261044			0.25	8	1	8	0.75	0.00699301	1
Chr15	96933551	96933552			0.142857	14	0.857143	7	0.714286	0.00319917	1
Chr15	101215047	101215048			0.3	20	1	7	0.7	0.00193237	1
Chr15	102230587	102230588			0.105263	19	0.8	5	0.694737	0.00649351	1
Chr15	102577021	102577022			0.114286	35	0.833333	6	0.719048	0.000915401	0.776303
Chr15	103144997	103144998	Zfp385a		0.142857	7	0.833333	6	0.690476	0.0291375	1
Chr15	103291638	103291639	Nckap1l		0.111111	9	1	6	0.888889	0.0013986	0.940917
Chr16	9089714	9089715			0.25	16	1	5	0.75	0.00619195	1
Chr16	14731194	14731195			0.166667	6	0.875	8	0.708333	0.025641	1
Chr16	18622600	18622601	Sept5	Gp1bb	0.25	8	1	5	0.75	0.020979	1
Chr16	23517962	23517963	Masp1		0	8	0.8	5	0.8	0.00699301	1
Chr16	23972469	23972470	Bcl6		0.111111	9	0.875	8	0.763889	0.0033731	1
Chr16	29772523	29772524			0.232558	43	1	5	0.767442	0.00175378	1
Chr16	31576822	31576823			0.230769	13	1	6	0.769231	0.00309598	1
Chr16	37696083	37696084			0.25	8	1	6	0.75	0.00965701	1
Chr16	43708622	43708623			0.269231	26	1	5	0.730769	0.00466126	1
Chr16	81853298	81853299			0.322581	31	1	5	0.677419	0.00796569	1
Chr16	85888200	85888201	Adamts5		0.206897	29	0.875	8	0.668103	0.00110006	0.837474
Chr16	91830617	91830618	Itsn1		0.2	30	1	5	0.8	0.00142315	0.946957
Chr16	91830800	91830801	Itsn1		0.304348	23	1	6	0.695652	0.00361248	1
Chr16	94952751	94952752			0.2	5	1	5	0.8	0.047619	1
Chr17	8450074	8450075			0.25	8	1	7	0.75	0.00699301	1
Chr17	8734932	8734933			0.263158	19	1	6	0.736842	0.0026087	1
Chr17	11949059	11949060	Park2		0.333333	6	1	9	0.666667	0.010989	1
Chr17	25131433	25131434	Cramp1l		0.166667	6	1	5	0.833333	0.0151515	1
Chr17	25513884	25513885	Cacna1h		0	5	0.75	8	0.75	0.020979	1
Chr17	26093310	26093311			0.125	16	1	6	0.875	0.00037527	0.488576
Chr17	26093346	26093347			0.1875	16	0.875	8	0.6875	0.00234544	1
Chr17	29129367	29129368	Stk38		0.125	8	0.8	5	0.675	0.031857	1
Chr17	33942974	33942975			0.25	8	1	5	0.75	0.020979	1
Chr17	45978743	45978744			0.3125	16	1	6	0.6875	0.0123839	1
Chr17	48954273	48954274			0.115385	26	0.8	10	0.684615	0.000200191	0.346163
Chr17	53602006	53602007	Efhb		0.25	8	1	5	0.75	0.020979	1
Chr17	56905202	56905203	Dus3l		0.142857	7	0.833333	6	0.690476	0.0291375	1
Chr17	67037201	67037202	Ptprm		0.1	10	0.8	5	0.7	0.016983	1
Chr17	81108565	81108566	Map4k3		0	5	0.8	10	0.8	0.00699301	1
Chr17	81942147	81942148	Slc8a1		0.166667	30	0.857143	7	0.690476	0.00119878	0.877483
Chr17	87113207	87113208			0.15	20	0.833333	6	0.683333	0.00449985	1
Chr18	11424427	11424428			0.2	5	1	5	0.8	0.047619	1
Chr18	21330560	21330561	Fam59a		0	5	0.785714	14	0.785714	0.00481596	1
Chr18	34952445	34952446	Kdm3b		0.2	5	1	5	0.8	0.047619	1
Chr18	37891913	37891914	Pcdha4-g		0.333333	72	1	5	0.666667	0.00601053	1
Chr18	39122011	39122012	Gm5820		0.166667	6	0.888889	9	0.722222	0.010989	1
Chr18	47352452	47352453			0.133333	15	0.8	10	0.666667	0.00241039	1
Chr18	57343898	57343899	Megf10		0.333333	21	1	10	0.666667	0.00046106	0.549195
Chr18	64213836	64213837			0.166667	6	0.875	8	0.708333	0.025641	1
Chr18	64653324	64653325			0.25	32	1	10	0.75	2.97382e-05	0.0990536
Chr18	67445419	67445420			0.285714	7	1	5	0.714286	0.0277778	1
Chr18	72919003	72919004			0.285714	7	1	8	0.714286	0.00699301	1
Chr18	78372651	78372652	Slc14a2		0.142857	7	0.888889	9	0.746032	0.00874126	1
Chr18	81562991	81562992			0.3125	16	1	7	0.6875	0.00457666	1
Chr18	82998594	82998595			0.272727	11	1	11	0.727273	0.00103199	0.814485
Chr18	88127098	88127099			0.125	8	0.8	5	0.675	0.031857	1
Chr19	3825791	3825792			0.111111	9	0.818182	11	0.707071	0.00547749	1
Chr19	4618386	4618387	Pcx		0.163934	61	1	6	0.836066	8.02439e-05	0.199308
Chr19	4863211	4863212	Actn3		0.130435	23	0.833333	6	0.702899	0.00253463	1
Chr19	7779948	7779949	Slc22a19		0.25	8	1	5	0.75	0.020979	1
Chr19	23134177	23134178			0.111111	9	0.833333	6	0.722222	0.010989	1
Chr19	23968131	23968132	Apba1		0.142857	7	1	8	0.857143	0.0013986	0.940917
Chr19	39005470	39005471		Hells	0.333333	54	1	5	0.666667	0.00672122	1
Chr19	41176477	41176478	Tll2		0.25	8	1	5	0.75	0.020979	1
Chr19	46141879	46141880	Pprc1		0.142857	7	0.857143	7	0.714286	0.0291375	1
Chr19	58470508	58470509	Gfra1		0.315789	57	1	8	0.684211	0.000309522	0.444267
ChrX	13063331	13063332	Nyx		0.111111	18	1	5	0.888889	0.00062409	0.643934
ChrX	20539014	20539015	Uxt	A230072C01Rik	0.208333	48	1	8	0.791667	3.08048e-05	0.10166
ChrX	24252079	24252080			0	12	1	5	1	0.000161603	0.309064
ChrX	34414683	34414684	Ube2a		0.190476	21	1	6	0.809524	0.000709435	0.68923
ChrX	39421986	39421987	Xiap		0.277778	18	1	5	0.722222	0.00748908	1
ChrX	45610139	45610140	Utp14a		0.047619	21	0.8	5	0.752381	0.00161143	0.995961
ChrX	46833749	46833750	Arhgap36		0.227273	44	1	6	0.772727	0.000503943	0.57952
ChrX	46833762	46833763	Arhgap36		0.304348	46	1	6	0.695652	0.00190387	1
ChrX	54251501	54251502			0.2	10	1	5	0.8	0.00699301	1
ChrX	55268420	55268421			0.2	5	0.875	8	0.675	0.031857	1
ChrX	58151935	58151936			0.0769231	13	0.75	12	0.673077	0.000982636	0.799079
ChrX	58518931	58518932			0.2	5	1	5	0.8	0.047619	1
ChrX	68466371	68466372	Mtm1	Mtm1	0	5	0.8	5	0.8	0.047619	1
ChrX	71599003	71599004		Lage3	0.16	50	0.833333	6	0.673333	0.00175731	1
ChrX	74756374	74756375		Tbl1x	0.269231	52	1	6	0.730769	0.00095762	0.79106
ChrX	74756382	74756383		Tbl1x	0.240741	54	1	6	0.759259	0.000541948	0.599267
ChrX	75876571	75876572			0	5	0.909091	11	0.909091	0.00137363	0.935947
ChrX	98929264	98929265	Cxcr3		0.230769	13	1	6	0.769231	0.00309598	1
ChrX	99448286	99448287	LOC434825	Cited1	0.166667	36	1	6	0.833333	0.000176141	0.3249
ChrX	101017798	101017799		Slc16a2	0.259259	27	1	5	0.740741	0.00393294	1
ChrX	101197522	101197523			0.285714	7	1	5	0.714286	0.0277778	1
ChrX	106028875	106028876	Brwd3	2810403D21Rik	0	7	0.857143	7	0.857143	0.004662	1
ChrX	114912802	114912803			0.125	8	0.8	5	0.675	0.031857	1
ChrX	118149294	118149295			0	5	1	5	1	0.00793651	1
ChrX	138158974	138158975	Irs4		0.333333	9	1	7	0.666667	0.0113636	1
ChrX	139400757	139400758	Ammecr1		0.279412	68	1	8	0.720588	0.000117739	0.258367
ChrX	140752637	140752638	Alg13		0.204082	49	1	6	0.795918	0.000276236	0.414359
ChrX	140752670	140752671	Alg13		0.25	48	1	6	0.75	0.000718778	0.693873
ChrX	141122435	141122436	Trpc5	Zcchc16	0.269231	52	1	6	0.730769	0.00095762	0.79106
ChrX	141122440	141122441	Trpc5	Zcchc16	0.307692	52	1	6	0.692308	0.00184342	1
ChrX	146219216	146219217	Gm15127		0.235294	17	1	6	0.764706	0.0020803	1
ChrX	149204175	149204176		Shroom2	0.25	8	1	5	0.75	0.020979	1
ChrX	149296512	149296513			0.166667	6	1	5	0.833333	0.0151515	1
ChrX	152058129	152058130		Ptchd1	0.263158	38	1	8	0.736842	0.000167698	0.316456
ChrX	152983707	152983708			0.1875	32	1	5	0.8125	0.00105988	0.823682
ChrX	152983759	152983760			0.193548	31	1	5	0.806452	0.00122549	0.889963
ChrX	155836347	155836348			0.285714	7	1	8	0.714286	0.00699301	1
ChrX	158060977	158060978			0.25	8	1	7	0.75	0.00699301	1
ChrX	160198652	160198653	1700045I19Rik		0.230769	13	1	5	0.769231	0.00653595	1
ChrX	160346905	160346906		Ap1s2	0.269231	26	1	5	0.730769	0.00466126	1
ChrX	162948625	162948626		Tceanc	0.166667	6	0.888889	9	0.722222	0.010989	1
ChrX	166428580	166428581	Mid1		0.166667	6	0.888889	18	0.722222	0.00270439	1
ChrX	166428643	166428644	Mid1		0.166667	6	0.842105	19	0.675439	0.0055336	1
	Bold highlighted denotes methylation exclusively in the CpG islands.

## Sheet: FCB-04vs4-Hyper-CHG
Table S3 Genes in male offspring from high maternal folic acid (HMFA) diet, which exhibited hyper methylation (P < 0.05) compared with genes in female offspring from low maternal folic acid (LMFA) in CHG contexts.
Chromosome	Chromosome start	Chromosome end	Gene_name	Promoter	CB-04 Female meth_ratio	CB-04 Female total CpG	CB-4 Female meth_ratio	CB-4 Female total CpG	Meth diff	pvalue	adj pvalue
Chr1	7703042	7703043			0.0357143	28	0.8	5	0.764286	0.000594094	1
Chr1	7703260	7703261			0.0357143	28	0.8	5	0.764286	0.000594094	1
Chr1	23351292	23351293			0	33	0.666667	6	0.666667	0.000182369	1
Chr1	35932647	35932648			0	28	0.5	8	0.5	0.00118835	1
Chr1	49938739	49938740			0	24	0.666667	6	0.666667	0.000547345	1
Chr1	49938742	49938743			0	24	0.666667	6	0.666667	0.000547345	1
Chr1	49938746	49938747			0	24	0.666667	6	0.666667	0.000547345	1
Chr1	49938749	49938750			0.0833333	24	0.666667	6	0.583333	0.00721654	1
Chr1	49938753	49938754			0	23	0.666667	6	0.666667	0.000631552	1
Chr1	50418619	50418620			0.0666667	30	0.6	10	0.533333	0.00123523	1
Chr1	66692941	66692942	Unc80		0	44	0.5	8	0.5	0.000258565	1
Chr1	72409194	72409195	Xrcc5		0	30	0.5	8	0.5	0.000948317	1
Chr1	72409219	72409220	Xrcc5		0	30	0.5	8	0.5	0.000948317	1
Chr1	76038286	76038287			0	45	0.5	8	0.5	0.000239051	1
Chr1	81221685	81221686	9430031J16Rik		0	11	0.6	5	0.6	0.0178571	1
Chr1	90099287	90099288	Ugt1a10		0	42	0.5	8	0.5	0.000303951	1
Chr1	90966659	90966660		Sh3bp4	0	44	0.666667	6	0.666667	6.51324e-05	1
Chr1	94872291	94872292	Gpr35		0.0714286	14	0.6	5	0.528571	0.0374097	1
Chr1	95081180	95081181			0	38	0.5	8	0.5	0.000428961	1
Chr1	95631109	95631110	Thap4		0	12	0.666667	6	0.666667	0.00490196	1
Chr1	95631120	95631121	Thap4		0	12	0.666667	6	0.666667	0.00490196	1
Chr1	95631126	95631127	Thap4		0	11	0.666667	6	0.666667	0.00630252	1
Chr1	95631129	95631130	Thap4		0	11	0.666667	6	0.666667	0.00630252	1
Chr1	107464858	107464859	Pign		0	24	0.666667	6	0.666667	0.000547345	1
Chr1	111246324	111246325			0	45	0.5	8	0.5	0.000239051	1
Chr1	133143195	133143196		Rassf5	0	55	0.5	8	0.5	0.000117516	1
Chr1	133143199	133143200		Rassf5	0	55	0.5	8	0.5	0.000117516	1
Chr1	135320633	135320634	Sox13		0	85	0.6	5	0.6	8.51209e-05	1
Chr1	135383162	135383163			0	24	0.5	6	0.5	0.00492611	1
Chr1	136290643	136290644			0	26	0.5	6	0.5	0.00403226	1
Chr1	157085219	157085220			0	53	0.5	12	0.5	1.11866e-05	1
Chr1	165924316	165924317	BC055324	Mettl18	0	56	0.5	8	0.5	0.000110171	1
Chr1	166249778	166249779	Nme7		0	16	0.75	8	0.75	0.00020803	1
Chr1	166249789	166249790	Nme7		0	16	0.857143	7	0.857143	6.93433e-05	1
Chr1	168637254	168637255			0.0769231	26	0.666667	6	0.589744	0.00555291	1
Chr1	169809019	169809020			0	68	0.666667	6	0.666667	1.30364e-05	1
Chr1	174221777	174221778	Atp1a2		0	25	1	6	1	1.35818e-06	0.4048
Chr1	174221803	174221804	Atp1a2		0	25	1	6	1	1.35818e-06	0.4048
Chr1	182395541	182395542	6330403A02Rik		0	28	0.6	5	0.6	0.00183284	1
Chr1	183141396	183141397	Wdr26		0	30	0.5	6	0.5	0.00280112	1
Chr1	183937813	183937814	Enah		0	53	0.666667	6	0.666667	3.29579e-05	1
Chr1	188162423	188162424			0	45	0.5	8	0.5	0.000239051	1
Chr1	188162428	188162429			0	45	0.5	8	0.5	0.000239051	1
Chr1	188162432	188162433			0	45	0.5	8	0.5	0.000239051	1
Chr2	4984674	4984675	Optn		0	56	0.5	8	0.5	0.000110171	1
Chr2	14526377	14526378	Cacnb2		0	29	0.6	5	0.6	0.00167112	1
Chr2	17748908	17748909			0	50	0.666667	6	0.666667	4.08397e-05	1
Chr2	26486904	26486905	Fam69b		0	11	0.6	5	0.6	0.0178571	1
Chr2	26711443	26711444	Abo		0	25	0.6	5	0.6	0.00246305	1
Chr2	28360901	28360902	Gbgt1		0	40	0.666667	6	0.666667	9.19202e-05	1
Chr2	28870457	28870458	1700101E01Rik		0	20	0.6	5	0.6	0.00434783	1
Chr2	30572182	30572183			0	56	0.5	8	0.5	0.000110171	1
Chr2	30683465	30683466	Asb6		0.111111	36	0.666667	6	0.555556	0.0078543	1
Chr2	31060004	31060005	Gpr107		0	27	0.545455	11	0.545455	0.00016735	1
Chr2	32555766	32555767			0.0540541	37	0.666667	6	0.612613	0.00167524	1
Chr2	32804130	32804131	Lrsam1		0	32	0.5	8	0.5	0.000765948	1
Chr2	33293019	33293020			0	36	0.5	8	0.5	0.00051565	1
Chr2	50733484	50733485			0	42	0.666667	6	0.666667	7.70891e-05	1
Chr2	70401573	70401574	Gad1	1500002O10Rik	0.0666667	15	0.6	5	0.533333	0.0319917	1
Chr2	71164894	71164895	Slc25a12		0	30	0.5	8	0.5	0.000948317	1
Chr2	75230050	75230051			0	12	0.6	5	0.6	0.0147059	1
Chr2	98040803	98040804			0.0606061	33	0.666667	6	0.606061	0.00248849	1
Chr2	103961732	103961733		A930018P22Rik	0	56	0.5	8	0.5	0.000110171	1
Chr2	111088170	111088171			0	27	0.5	8	0.5	0.0013369	1
Chr2	114976284	114976285			0	15	0.6	5	0.6	0.00877193	1
Chr2	116361544	116361545			0	40	0.6	10	0.6	1.32153e-05	1
Chr2	120735294	120735295	Ubr1		0	46	0.5	8	0.5	0.000221343	1
Chr2	120735321	120735322	Ubr1		0	42	0.5	8	0.5	0.000303951	1
Chr2	120735327	120735328	Ubr1		0	42	0.5	8	0.5	0.000303951	1
Chr2	129823231	129823232			0.0344828	58	0.6	10	0.565517	4.79078e-05	1
Chr2	136942867	136942868		Jag1	0	56	0.5	6	0.5	0.000528821	1
Chr2	145437586	145437587	Slc24a3		0	45	0.6	10	0.6	7.24396e-06	0.944845
Chr2	152524376	152524377	H13		0	18	0.5	8	0.5	0.00468227	1
Chr2	153219176	153219177	Asxl1		0	22	0.5	8	0.5	0.00255428	1
Chr2	156246356	156246357		Epb4.1l1	0	67	0.5	8	0.5	5.75918e-05	1
Chr2	157386048	157386049	Blcap		0.0588235	34	0.571429	7	0.512605	0.00452719	1
Chr2	159496385	159496386			0.0357143	28	0.6	5	0.564286	0.00696481	1
Chr2	161073574	161073575			0.0769231	13	0.6	5	0.523077	0.0441176	1
Chr2	166351916	166351917			0	9	0.6	5	0.6	0.0274725	1
Chr2	166351963	166351964			0	9	0.6	5	0.6	0.0274725	1
Chr2	167013855	167013856	Kcnb1		0	20	0.666667	9	0.666667	0.000176835	1
Chr2	179795055	179795056	Ss18l1		0	63	0.5	8	0.5	7.20435e-05	1
Chr3	8666791	8666792	Hey1		0	36	0.5	8	0.5	0.00051565	1
Chr3	20062463	20062464			0	16	0.6	5	0.6	0.0075188	1
Chr3	22170597	22170598			0.125	16	0.666667	6	0.541667	0.0254245	1
Chr3	35098596	35098597			0.111111	18	1	6	0.888889	0.00020803	1
Chr3	37606324	37606325			0.0952381	21	0.666667	6	0.571429	0.0110706	1
Chr3	49232027	49232028			0	50	0.5	8	0.5	0.000164989	1
Chr3	53201791	53201792			0	46	0.5	8	0.5	0.000221343	1
Chr3	57131974	57131975			0.142857	14	0.666667	6	0.52381	0.0374097	1
Chr3	63768015	63768016	Slc33a1		0	13	0.666667	6	0.666667	0.00386997	1
Chr3	66552975	66552976			0.0666667	30	0.75	8	0.683333	0.00025399	1
Chr3	88058314	88058315	Rhbg		0	122	0.5	12	0.5	1.28727e-07	0.0650694
Chr3	100287847	100287848	Fam46c		0	22	0.666667	6	0.666667	0.000732601	1
Chr3	100287855	100287856	Fam46c		0	22	0.666667	6	0.666667	0.000732601	1
Chr3	100287860	100287861	Fam46c		0	22	0.666667	6	0.666667	0.000732601	1
Chr3	102448538	102448539			0	32	0.5	8	0.5	0.000765948	1
Chr3	104214346	104214347			0	44	0.666667	6	0.666667	6.51324e-05	1
Chr3	104214355	104214356			0	44	0.666667	6	0.666667	6.51324e-05	1
Chr3	104214358	104214359			0	43	0.666667	6	0.666667	7.07961e-05	1
Chr3	104214369	104214370			0	43	0.666667	6	0.666667	7.07961e-05	1
Chr3	104935422	104935423			0	38	0.666667	6	0.666667	0.000110496	1
Chr3	112643250	112643251			0	48	0.666667	6	0.666667	4.74307e-05	1
Chr3	143665628	143665629			0.0714286	28	0.75	8	0.678571	0.0003572	1
Chr3	144425939	144425940			0	40	0.5	8	0.5	0.000359749	1
Chr3	147676851	147676852			0.0833333	24	0.6	5	0.516667	0.02426	1
Chr3	148304452	148304453			0	39	0.5	8	0.5	0.000392454	1
Chr3	148740314	148740315			0.0454545	44	0.666667	6	0.621212	0.000909652	1
Chr3	153472231	153472232			0	48	0.5	8	0.5	0.000190585	1
Chr4	32495825	32495826			0	46	0.666667	6	0.666667	5.54068e-05	1
Chr4	33132893	33132894	Ube2j1		0	32	0.666667	6	0.666667	0.000203211	1
Chr4	44878265	44878266	Zcchc7		0	34	0.5	8	0.5	0.000625391	1
Chr4	45240677	45240678	Frmpd1		0	13	0.6	5	0.6	0.0122549	1
Chr4	45839620	45839621	Igfbpl1		0	24	0.666667	6	0.666667	0.000547345	1
Chr4	57277375	57277376	Ptpn3		0	64	0.5	8	0.5	6.80411e-05	1
Chr4	61813003	61813004		Mup21	0.0588235	34	0.666667	6	0.607843	0.00224574	1
Chr4	71570328	71570329			0	35	0.6	5	0.6	0.00101215	1
Chr4	73957619	73957620	Kdm4c		0	32	0.571429	7	0.571429	0.000425527	1
Chr4	73957624	73957625	Kdm4c		0	30	0.571429	7	0.571429	0.000529942	1
Chr4	77309137	77309138			0	16	0.666667	6	0.666667	0.00205058	1
Chr4	79755428	79755429			0	8	0.666667	6	0.666667	0.014985	1
Chr4	80909095	80909096			0.0454545	22	0.6	5	0.554545	0.0128205	1
Chr4	81913423	81913424			0	26	1	6	1	1.10352e-06	0.4048
Chr4	86315694	86315695	Plin2		0	13	0.545455	11	0.545455	0.00343249	1
Chr4	105719593	105719594			0	13	0.6	5	0.6	0.0122549	1
Chr4	108073410	108073411	Gpx7		0	44	0.5	8	0.5	0.000258565	1
Chr4	114654718	114654719	Cmpk1		0	50	0.5	8	0.5	0.000164989	1
Chr4	117898453	117898454	Ptprf		0	16	0.666667	6	0.666667	0.00205058	1
Chr4	119212409	119212410	Foxj3	AA415398	0.0384615	26	0.6	5	0.561538	0.00842206	1
Chr4	126628061	126628062	Zmym4		0	9	0.6	5	0.6	0.0274725	1
Chr4	137044445	137044446	Hspg2		0.133333	15	0.666667	9	0.533333	0.0214883	1
Chr4	137164603	137164604	Usp48		0	16	0.666667	6	0.666667	0.00205058	1
Chr4	138010022	138010023		Camk2n1	0	10	0.571429	7	0.571429	0.0147059	1
Chr4	139614622	139614623	Igsf21		0	48	0.5	8	0.5	0.000190585	1
Chr4	144413595	144413596			0	46	0.5	8	0.5	0.000221343	1
Chr4	144495556	144495557	Dhrs3		0	46	0.5	12	0.5	2.28287e-05	1
Chr4	147041733	147041734			0	6	0.727273	11	0.727273	0.00904977	1
Chr4	147692659	147692660			0.0526316	19	0.6	5	0.547368	0.0183512	1
Chr4	148264525	148264526	Casz1		0	25	0.571429	7	0.571429	0.000973304	1
Chr4	149230712	149230713			0	37	0.666667	6	0.666667	0.000121546	1
Chr4	149230719	149230720			0	38	0.666667	6	0.666667	0.000110496	1
Chr4	153206066	153206067			0	38	0.833333	6	0.833333	5.52482e-06	0.797916
Chr4	153348999	153349000	Dffb	BC046331	0	64	0.666667	6	0.666667	1.63596e-05	1
Chr5	20679759	20679760			0	49	0.666667	6	0.666667	4.39812e-05	1
Chr5	24280526	24280527			0	26	0.666667	6	0.666667	0.00041713	1
Chr5	32841185	32841186			0	20	0.666667	12	0.666667	4.70608e-05	1
Chr5	35037865	35037866	Grk4		0	29	0.666667	6	0.666667	0.000286478	1
Chr5	35037885	35037886	Grk4		0	30	0.666667	6	0.666667	0.000254647	1
Chr5	36617748	36617749	Sorcs2		0.0740741	27	0.8	5	0.725926	0.00196647	1
Chr5	42152969	42152970	Nkx3-2		0.0833333	24	0.6	10	0.516667	0.0033534	1
Chr5	58182287	58182288	Pcdh7		0	58	0.5	8	0.5	9.71251e-05	1
Chr5	65730403	65730404			0	22	0.571429	7	0.571429	0.00147362	1
Chr5	66438892	66438893	Rbm47		0.0444444	45	0.571429	7	0.526984	0.00174875	1
Chr5	76231271	76231272			0	46	0.5	8	0.5	0.000221343	1
Chr5	77784518	77784519	Igfbp7		0	48	0.5	8	0.5	0.000190585	1
Chr5	79445042	79445043			0	22	0.666667	6	0.666667	0.000732601	1
Chr5	85418279	85418280			0.0909091	22	0.666667	6	0.575758	0.00955035	1
Chr5	97892105	97892106	4930467D21Rik		0	55	0.6	10	0.6	2.54241e-06	0.541114
Chr5	112700978	112700979			0	60	0.5	8	0.5	8.59544e-05	1
Chr5	119708922	119708923			0	31	0.5	8	0.5	0.000851053	1
Chr5	124502765	124502766			0	24	0.571429	7	0.571429	0.00111235	1
Chr5	128749256	128749257	Tmem132d		0	30	0.666667	6	0.666667	0.000254647	1
Chr5	134951408	134951409			0	28	0.6	10	0.6	7.60682e-05	1
Chr5	144066196	144066197	E130309D02Rik		0	13	0.6	5	0.6	0.0122549	1
Chr5	147889457	147889458	Polr1d	Lnx2	0	13	0.8	5	0.8	0.00163399	1
Chr5	148672382	148672383	Pomp		0.0232558	86	0.6	5	0.576744	0.000795214	1
Chr6	18617153	18617154			0	24	0.666667	6	0.666667	0.000547345	1
Chr6	28448296	28448297	Snd1		0.0769231	26	0.666667	6	0.589744	0.00555291	1
Chr6	33423727	33423728	Exoc4		0	44	0.5	8	0.5	0.000258565	1
Chr6	35299224	35299225			0	50	0.666667	6	0.666667	4.08397e-05	1
Chr6	37641357	37641358			0	45	0.5	8	0.5	0.000239051	1
Chr6	48993655	48993656	Gpnmb		0	60	0.666667	6	0.666667	2.08125e-05	1
Chr6	59285563	59285564			0	32	0.5	8	0.5	0.000765948	1
Chr6	62504346	62504347			0	40	0.5	8	0.5	0.000359749	1
Chr6	62504366	62504367			0	40	0.5	8	0.5	0.000359749	1
Chr6	71859702	71859703	Polr1a	Ptcd3	0	27	0.5	8	0.5	0.0013369	1
Chr6	89803202	89803203			0.047619	21	0.6	5	0.552381	0.0143813	1
Chr6	96266518	96266519	Fam19a1		0	23	0.666667	9	0.666667	9.26956e-05	1
Chr6	99140840	99140841	Foxp1		0.097561	41	0.714286	7	0.616725	0.00131304	1
Chr6	99426407	99426408			0	9	0.8	5	0.8	0.004995	1
Chr6	99426413	99426414			0	12	0.666667	6	0.666667	0.00490196	1
Chr6	114114921	114114922	Slc6a11		0	25	0.5	6	0.5	0.00444939	1
Chr6	116528972	116528973			0	45	0.5	8	0.5	0.000239051	1
Chr6	120144442	120144443	Ninj2		0.0566038	53	0.666667	6	0.610063	0.00105441	1
Chr6	120827340	120827341	Bcl2l13		0	36	0.6	10	0.6	2.24196e-05	1
Chr6	120827367	120827368	Bcl2l13		0.0555556	18	0.6	5	0.544444	0.0208922	1
Chr6	120827375	120827376	Bcl2l13		0.0555556	18	0.6	5	0.544444	0.0208922	1
Chr6	122226540	122226541	Klrg1		0	28	0.5	6	0.5	0.00334225	1
Chr6	122259055	122259056	M6pr		0	60	0.5	8	0.5	8.59544e-05	1
Chr6	124706711	124706712		Atn1	0	12	0.6	10	0.6	0.00281452	1
Chr6	126436379	126436380			0.047619	21	0.6	5	0.552381	0.0143813	1
Chr6	126436389	126436390			0.047619	42	0.6	10	0.552381	0.000247024	1
Chr6	126436408	126436409			0.0952381	42	0.6	10	0.504762	0.00157535	1
Chr6	126436420	126436421			0.047619	42	0.6	10	0.552381	0.000247024	1
Chr6	126436428	126436429			0.047619	21	0.6	5	0.552381	0.0143813	1
Chr6	126436432	126436433			0.0952381	21	0.6	5	0.504762	0.033536	1
Chr6	127867547	127867548	Tspan11		0	32	0.5	8	0.5	0.000765948	1
Chr6	127867556	127867557	Tspan11		0	32	0.5	8	0.5	0.000765948	1
Chr6	127867560	127867561	Tspan11		0	32	0.5	8	0.5	0.000765948	1
Chr6	127867563	127867564	Tspan11		0	32	0.5	8	0.5	0.000765948	1
Chr6	127922036	127922037	Tspan9		0	7	0.6	5	0.6	0.0454545	1
Chr6	147429490	147429491	Ccdc91		0	18	0.6	5	0.6	0.00564653	1
Chr7	4454337	4454338		Ppp1r12c	0.0566038	53	0.571429	7	0.514825	0.00219887	1
Chr7	25036368	25036369			0	29	0.666667	6	0.666667	0.000286478	1
Chr7	25643824	25643825			0	14	0.6	5	0.6	0.0103199	1
Chr7	38813065	38813066			0	53	0.5	8	0.5	0.000134137	1
Chr7	46844231	46844232			0	13	0.8	5	0.8	0.00163399	1
Chr7	46844235	46844236			0	13	0.8	5	0.8	0.00163399	1
Chr7	46844257	46844258			0	13	0.8	5	0.8	0.00163399	1
Chr7	46844260	46844261			0	13	0.8	5	0.8	0.00163399	1
Chr7	46844263	46844264			0	12	0.8	5	0.8	0.00210084	1
Chr7	52188909	52188910			0	10	0.666667	6	0.666667	0.00824176	1
Chr7	52359854	52359855		Fcgrt	0.0571429	35	0.571429	7	0.514286	0.0041113	1
Chr7	52471416	52471417	Tead2		0	31	0.5	8	0.5	0.000851053	1
Chr7	57128954	57128955			0.0357143	28	0.571429	7	0.535714	0.00308349	1
Chr7	62997258	62997259			0.047619	21	0.6	5	0.552381	0.0143813	1
Chr7	63578277	63578278	Oca2		0.0555556	36	0.6	5	0.544444	0.00864828	1
Chr7	64436347	64436348	Gabrg3		0	36	0.5	8	0.5	0.00051565	1
Chr7	72313507	72313508			0.416667	24	0.941176	17	0.52451	0.000754296	1
Chr7	73324641	73324642			0	7	0.6	5	0.6	0.0454545	1
Chr7	83291022	83291023			0	18	0.5	8	0.5	0.00468227	1
Chr7	105624626	105624627	Gucy2d		0	72	0.5	8	0.5	4.42595e-05	1
Chr7	105932579	105932580			0	64	0.5	8	0.5	6.80411e-05	1
Chr7	129074152	129074153	Cog7		0	92	0.666667	6	0.666667	4.1525e-06	0.74311
Chr7	140021679	140021680	Mettl10		0	55	0.571429	14	0.571429	3.59148e-07	0.161372
Chr7	146130545	146130546		Jakmip3	0	42	0.5	8	0.5	0.000303951	1
Chr8	3451888	3451889	Arhgef18		0.0714286	14	0.666667	6	0.595238	0.0139319	1
Chr8	4652040	4652041			0	9	0.6	5	0.6	0.0274725	1
Chr8	23726397	23726398			0	11	0.8	5	0.8	0.00274725	1
Chr8	25464900	25464901			0	38	0.666667	6	0.666667	0.000110496	1
Chr8	27995344	27995345			0	36	0.6	5	0.6	0.000938086	1
Chr8	64024177	64024178	Palld		0.0689655	29	0.571429	7	0.502463	0.0076117	1
Chr8	81922744	81922745	Smad1		0	28	0.5	8	0.5	0.00118835	1
Chr8	87044404	87044405	Cacna1a		0	26	0.666667	6	0.666667	0.00041713	1
Chr8	96480584	96480585	Gnao1		0.0666667	30	0.666667	6	0.6	0.00344287	1
Chr8	117841898	117841899	Wwox		0.03125	64	0.666667	6	0.635417	0.000233572	1
Chr8	119910439	119910440	Cmip		0	42	0.666667	6	0.666667	7.70891e-05	1
Chr8	120192357	120192358	Sdr42e1		0	12	0.6	5	0.6	0.0147059	1
Chr8	122835166	122835167			0	15	0.6	5	0.6	0.00877193	1
Chr8	122835177	122835178			0	14	0.8	5	0.8	0.00128999	1
Chr8	122835251	122835252			0	16	0.6	5	0.6	0.0075188	1
Chr8	122835258	122835259			0	16	0.6	5	0.6	0.0075188	1
Chr8	122835262	122835263			0	16	0.6	5	0.6	0.0075188	1
Chr8	122835265	122835266			0	16	0.6	5	0.6	0.0075188	1
Chr8	122835272	122835273			0	16	0.6	5	0.6	0.0075188	1
Chr8	122835286	122835287			0	16	0.6	5	0.6	0.0075188	1
Chr8	122835291	122835292			0	16	0.6	5	0.6	0.0075188	1
Chr8	122835296	122835297			0	16	0.6	5	0.6	0.0075188	1
Chr8	123047760	123047761	Gse1		0	28	0.5	8	0.5	0.00118835	1
Chr8	123428719	123428720			0	38	0.666667	6	0.666667	0.000110496	1
Chr8	125073913	125073914	Fam38a		0.027027	74	0.666667	6	0.63964	0.000136306	1
Chr8	125673349	125673350	Sult5a1		0	40	0.5	8	0.5	0.000359749	1
Chr8	127101209	127101210	Capn9		0	27	0.5	8	0.5	0.0013369	1
Chr8	127101223	127101224	Capn9		0	26	0.5	8	0.5	0.0015094	1
Chr9	3700383	3700384	Gucy1a2		0.0689655	58	0.6	5	0.531034	0.00795024	1
Chr9	7311403	7311404			0	32	0.5	12	0.5	0.000130896	1
Chr9	40674834	40674835			0	17	0.6	5	0.6	0.00649351	1
Chr9	40752310	40752311	4931429I11Rik		0.125	16	0.8	5	0.675	0.0113519	1
Chr9	44639308	44639309	Mll1		0	18	0.5	8	0.5	0.00468227	1
Chr9	44639319	44639320	Mll1		0	18	0.5	8	0.5	0.00468227	1
Chr9	44639324	44639325	Mll1		0	18	0.5	8	0.5	0.00468227	1
Chr9	47812557	47812558			0	32	0.5	8	0.5	0.000765948	1
Chr9	56881070	56881071	Ptpn9		0.04	25	0.6	5	0.56	0.00930487	1
Chr9	62312834	62312835	Coro2b		0	48	0.5	8	0.5	0.000190585	1
Chr9	64478811	64478812	Megf11		0	54	0.5	8	0.5	0.000125483	1
Chr9	64478825	64478826	Megf11		0	54	0.5	8	0.5	0.000125483	1
Chr9	66767267	66767268	Rab8b		0	23	0.666667	6	0.666667	0.000631552	1
Chr9	68520263	68520264	Rora		0	32	0.714286	7	0.714286	3.64737e-05	1
Chr9	81076613	81076614			0	24	0.5	6	0.5	0.00492611	1
Chr9	91276554	91276555	Zic4		0.0714286	56	0.571429	7	0.5	0.00347237	1
Chr9	96531586	96531587	Rasa2		0	31	0.666667	6	0.666667	0.000227118	1
Chr9	106387620	106387621	Rrp9		0	18	0.5	8	0.5	0.00468227	1
Chr9	106387624	106387625	Rrp9		0	18	0.5	8	0.5	0.00468227	1
Chr9	106387639	106387640	Rrp9		0	18	0.5	8	0.5	0.00468227	1
Chr9	106387642	106387643	Rrp9		0	18	0.5	8	0.5	0.00468227	1
Chr9	106387650	106387651	Rrp9		0	18	0.5	8	0.5	0.00468227	1
Chr9	106387659	106387660	Rrp9		0	18	0.5	8	0.5	0.00468227	1
Chr9	108476555	108476556	Wdr6		0	21	0.7	10	0.7	4.56348e-05	1
Chr9	112987554	112987555			0	26	0.666667	6	0.666667	0.00041713	1
Chr10	6979867	6979868	Ppp1r14c		0	50	0.5	12	0.5	1.50306e-05	1
Chr10	7447360	7447361	Katna1		0.0384615	52	0.555556	9	0.517094	0.000393059	1
Chr10	7453116	7453117	Katna1		0.333333	18	0.875	16	0.541667	0.00190843	1
Chr10	9068502	9068503			0	72	0.5	12	0.5	2.27317e-06	0.510688
Chr10	13615027	13615028			0	41	0.666667	6	0.666667	8.40972e-05	1
Chr10	16474177	16474178			0	18	0.5	8	0.5	0.00468227	1
Chr10	24611650	24611651	Med23		0	25	0.5	8	0.5	0.00171065	1
Chr10	37871567	37871568			0	47	0.571429	7	0.571429	0.000110672	1
Chr10	57190243	57190244			0	20	0.666667	6	0.666667	0.00100334	1
Chr10	59918484	59918485	Cdh23		0	50	0.666667	6	0.666667	4.08397e-05	1
Chr10	61320345	61320346	Col13a1		0	9	0.571429	7	0.571429	0.0192308	1
Chr10	61320357	61320358	Col13a1		0	9	0.571429	7	0.571429	0.0192308	1
Chr10	61320363	61320364	Col13a1		0	9	0.571429	7	0.571429	0.0192308	1
Chr10	61320367	61320368	Col13a1		0	9	0.571429	7	0.571429	0.0192308	1
Chr10	61320372	61320373	Col13a1		0	18	0.571429	14	0.571429	0.000285502	1
Chr10	61320409	61320410	Col13a1		0	9	0.571429	7	0.571429	0.0192308	1
Chr10	62132245	62132246	Stox1		0.0227273	44	0.75	8	0.727273	9.26863e-06	0.967282
Chr10	63246098	63246099	Ctnna3		0.0444444	45	0.666667	6	0.622222	0.000839614	1
Chr10	65457418	65457419			0.0526316	19	0.6	5	0.547368	0.0183512	1
Chr10	66177955	66177956			0	52	0.5	8	0.5	0.00014355	1
Chr10	75006885	75006886			0	38	0.6	10	0.6	1.71128e-05	1
Chr10	77796117	77796118	Agpat3		0.0769231	39	0.666667	6	0.589744	0.00311968	1
Chr10	79489029	79489030	Hmha1		0	46	0.6	10	0.6	6.46782e-06	0.871834
Chr10	86369946	86369947	Stab2		0	28	0.666667	6	0.666667	0.000323443	1
Chr10	88790678	88790679			0.03125	64	0.666667	6	0.635417	0.000233572	1
Chr10	92621293	92621294			0	20	0.5	8	0.5	0.0034188	1
Chr10	94261335	94261336	Plxnc1		0	42	0.6	10	0.6	1.03151e-05	0.967282
Chr10	95664858	95664859			0	8	0.857143	7	0.857143	0.0013986	1
Chr10	109216307	109216308	Nav3		0	32	0.5	6	0.5	0.00237079	1
Chr10	113589881	113589882			0	44	0.5	8	0.5	0.000258565	1
Chr10	115820877	115820878	Ptprb		0	30	0.5	8	0.5	0.000948317	1
Chr10	119129879	119129880	Grip1		0	26	0.666667	6	0.666667	0.00041713	1
Chr10	122702516	122702517	Fam19a2		0	42	0.666667	6	0.666667	7.70891e-05	1
Chr10	124762683	124762684	Slc16a7		0	32	0.5	8	0.5	0.000765948	1
Chr10	124870056	124870057			0	38	0.666667	6	0.666667	0.000110496	1
Chr10	127924421	127924422	Smarcc2		0	14	0.6	5	0.6	0.0103199	1
Chr11	3441523	3441524			0	18	0.5	8	0.5	0.00468227	1
Chr11	7143594	7143595			0.0540541	37	0.6	5	0.545946	0.00804779	1
Chr11	15830550	15830551			0	13	0.6	5	0.6	0.0122549	1
Chr11	19712075	19712076			0.0645161	31	0.6	5	0.535484	0.0127483	1
Chr11	19868076	19868077	Spred2		0	36	0.5	8	0.5	0.00051565	1
Chr11	30394794	30394795			0	11	0.8	5	0.8	0.00274725	1
Chr11	33824624	33824625	Kcnip1		0	27	0.6	5	0.6	0.00201613	1
Chr11	44515226	44515227	Ebf1		0	43	0.5	8	0.5	0.000280112	1
Chr11	63104481	63104482			0	66	0.5	8	0.5	6.08364e-05	1
Chr11	67045768	67045769			0	22	0.5	8	0.5	0.00255428	1
Chr11	69160255	69160256	Chd3		0	34	0.666667	6	0.666667	0.000164132	1
Chr11	75487104	75487105	Myo1c		0	30	0.5	6	0.5	0.00280112	1
Chr11	80506991	80506992	Myo1d		0	10	0.6	5	0.6	0.021978	1
Chr11	81399537	81399538	Accn1		0	13	0.571429	7	0.571429	0.00722394	1
Chr11	85246402	85246403	Bcas3		0	45	0.5	8	0.5	0.000239051	1
Chr11	87162147	87162148	Ppm1e		0	21	0.6	5	0.6	0.00384615	1
Chr11	96093510	96093511			0	11	0.6	5	0.6	0.0178571	1
Chr11	96489510	96489511	Skap1		0	66	0.666667	6	0.666667	1.45802e-05	1
Chr11	97327444	97327445	Arhgap23		0	40	0.5	8	0.5	0.000359749	1
Chr11	97865361	97865362	Cacnb1		0	34	0.666667	6	0.666667	0.000164132	1
Chr11	97936651	97936652			0	35	0.666667	6	0.666667	0.000148119	1
Chr11	108944130	108944131			0	19	0.6	5	0.6	0.00494071	1
Chr11	113670990	113670991	Sdk2		0	45	0.666667	6	0.666667	6.0024e-05	1
Chr11	114292491	114292492	4932435O22Rik		0.0512821	39	0.666667	6	0.615385	0.00139348	1
Chr11	114571183	114571184	Ttyh2		0	36	0.5	8	0.5	0.00051565	1
Chr11	115760758	115760759	Recql5	2210020M01Rik	0	56	0.5	8	0.5	0.000110171	1
Chr11	119219835	119219836	Slc26a11		0	10	0.666667	6	0.666667	0.00824176	1
Chr11	120494498	120494499	Mafg		0.04	75	0.666667	6	0.626667	0.000296099	1
Chr11	120705936	120705937	Ccdc57		0	8	0.666667	6	0.666667	0.014985	1
Chr12	11025475	11025476			0	28	0.5	8	0.5	0.00118835	1
Chr12	18868996	18868997			0	38	0.666667	6	0.666667	0.000110496	1
Chr12	30012652	30012653			0	20	0.5	8	0.5	0.0034188	1
Chr12	62624208	62624209		Gm20063	0	60	0.666667	6	0.666667	2.08125e-05	1
Chr12	77196042	77196043	Syne2		0	27	0.666667	6	0.666667	0.000366569	1
Chr12	82678711	82678712	Med6		0.03125	64	0.666667	6	0.635417	0.000233572	1
Chr12	86518104	86518105	Pgf		0	30	0.5	8	0.5	0.000948317	1
Chr12	88283030	88283031			0	10	0.666667	6	0.666667	0.00824176	1
Chr12	99174087	99174088			0	66	0.666667	6	0.666667	1.45802e-05	1
Chr12	105350920	105350921		Serpina3a	0	32	0.571429	7	0.571429	0.000425527	1
Chr12	110291804	110291805	Begain		0	39	0.5	6	0.5	0.00140944	1
Chr12	110292018	110292019	Begain		0	36	0.5	8	0.5	0.00051565	1
Chr12	110743931	110743932			0.0645161	31	0.75	8	0.685484	0.000215673	1
Chr12	113483557	113483558			0	16	0.555556	9	0.555556	0.00237154	1
Chr12	114071139	114071140			0.047619	21	0.571429	7	0.52381	0.00769231	1
Chr12	121238012	121238013	Tmem196		0	25	0.6	5	0.6	0.00246305	1
Chr13	12556718	12556719			0	48	0.666667	6	0.666667	4.74307e-05	1
Chr13	16817483	16817484			0	32	0.8	5	0.8	7.5706e-05	1
Chr13	16817489	16817490			0	33	0.666667	6	0.666667	0.000182369	1
Chr13	22678941	22678942			0	11	0.6	5	0.6	0.0178571	1
Chr13	23584637	23584638			0	38	0.666667	6	0.666667	0.000110496	1
Chr13	23991755	23991756	Slc17a4		0	40	0.5	8	0.5	0.000359749	1
Chr13	25387807	25387808			0.05	20	0.571429	7	0.521429	0.008931	1
Chr13	28421934	28421935			0	46	0.75	8	0.75	1.08413e-06	0.4048
Chr13	28937577	28937578	2610307P16Rik		0	7	0.6	5	0.6	0.0454545	1
Chr13	38287467	38287468	Dsp		0	22	0.5	8	0.5	0.00255428	1
Chr13	53372216	53372217	Ror2		0	5	1	6	1	0.0021645	1
Chr13	58376849	58376850		Gkap1	0	129	0.5	8	0.5	4.98438e-06	0.781784
Chr13	60582859	60582860			0	76	0.666667	6	0.666667	8.57604e-06	0.967282
Chr13	86340657	86340658			0	31	0.6	5	0.6	0.00140056	1
Chr13	88807920	88807921			0	36	0.6	10	0.6	2.24196e-05	1
Chr13	97173174	97173175	Poc5		0	42	0.5	8	0.5	0.000303951	1
Chr13	100659903	100659904			0	52	0.5	8	0.5	0.00014355	1
Chr13	102537888	102537889	Pik3r1		0	66	0.5	8	0.5	6.08364e-05	1
Chr13	115371073	115371074			0	28	0.5	8	0.5	0.00118835	1
Chr13	115371077	115371078			0	28	0.5	8	0.5	0.00118835	1
Chr13	115371087	115371088			0	24	0.571429	7	0.571429	0.00111235	1
Chr13	115371099	115371100			0	28	0.5	8	0.5	0.00118835	1
Chr14	9062577	9062578	Acox2		0.0357143	56	0.666667	6	0.630952	0.000381247	1
Chr14	24878473	24878474			0	25	0.5	8	0.5	0.00171065	1
Chr14	34121823	34121824	Arhgap22		0	47	0.6	10	0.6	5.787e-06	0.80696
Chr14	34260483	34260484		Mapk8	0.0625	16	0.6	5	0.5375	0.0275689	1
Chr14	37870909	37870910	Lrit1		0.108108	37	0.666667	6	0.558559	0.00715793	1
Chr14	39800765	39800766	Nrg3		0	46	0.5	8	0.5	0.000221343	1
Chr14	48428012	48428013			0	86	0.5	8	0.5	2.29546e-05	1
Chr14	54854056	54854057			0	38	0.666667	6	0.666667	0.000110496	1
Chr14	55724938	55724939	Ap1g2		0	60	0.6	10	0.6	1.60164e-06	0.4048
Chr14	56503754	56503755		Khnyn	0	11	0.666667	6	0.666667	0.00630252	1
Chr14	65936045	65936046	Fbxo16		0.0769231	13	0.714286	7	0.637363	0.00722394	1
Chr14	71670285	71670286	Gm4251		0	55	0.571429	7	0.571429	6.27414e-05	1
Chr14	77888071	77888072	Enox1		0	20	0.6	5	0.6	0.00434783	1
Chr14	87542863	87542864		Diap3	0	8	0.6	5	0.6	0.034965	1
Chr14	87542887	87542888		Diap3	0	8	0.6	5	0.6	0.034965	1
Chr14	87542979	87542980			0	8	0.6	5	0.6	0.034965	1
Chr14	87542987	87542988			0	8	0.6	5	0.6	0.034965	1
Chr14	87542995	87542996			0	8	0.6	5	0.6	0.034965	1
Chr14	92178361	92178362			0	26	0.5	12	0.5	0.0003347	1
Chr14	96052204	96052205			0	14	0.6	5	0.6	0.0103199	1
Chr14	106485574	106485575			0	17	0.6	5	0.6	0.00649351	1
Chr14	112194005	112194006			0	47	0.5	8	0.5	0.000205245	1
Chr14	118836300	118836301			0	10	0.666667	6	0.666667	0.00824176	1
Chr15	6640917	6640918			0	42	0.5	8	0.5	0.000303951	1
Chr15	11378254	11378255			0.135135	37	0.8	5	0.664865	0.00503604	1
Chr15	24214719	24214720			0.0454545	22	0.571429	7	0.525974	0.00666077	1
Chr15	27137234	27137235			0	16	0.666667	6	0.666667	0.00205058	1
Chr15	34692917	34692918			0.2	25	0.727273	11	0.527273	0.00635631	1
Chr15	35301516	35301517	Vps13b		0	18	0.571429	7	0.571429	0.0027668	1
Chr15	38448600	38448601	Azin1		0	77	0.5	12	0.5	1.59007e-06	0.4048
Chr15	41105793	41105794			0	16	0.666667	6	0.666667	0.00205058	1
Chr15	46379916	46379917			0	38	0.5	8	0.5	0.000428961	1
Chr15	54784054	54784055			0	33	0.545455	11	0.545455	6.54479e-05	1
Chr15	54964746	54964747	Deptor	Deptor	0.0357143	28	0.666667	6	0.630952	0.00153096	1
Chr15	58247198	58247199	D15Ertd621e		0	23	0.6	5	0.6	0.0030525	1
Chr15	79377997	79377998		Ddx17	0.0666667	15	0.6	5	0.533333	0.0319917	1
Chr15	89359095	89359096	Shank3		0	76	0.5	8	0.5	3.62788e-05	1
Chr15	96367470	96367471			0.0408163	49	0.666667	6	0.62585	0.000618669	1
Chr15	98729057	98729058		Dhh	0	18	0.6	5	0.6	0.00564653	1
Chr16	8738073	8738074	Usp7		0.0434783	46	0.6	5	0.556522	0.00450435	1
Chr16	9120594	9120595			0	30	0.5	12	0.5	0.000176141	1
Chr16	9663061	9663062	Grin2a		0	20	0.571429	7	0.571429	0.0019943	1
Chr16	11116956	11116957	Txndc11		0	24	0.5	8	0.5	0.00194661	1
Chr16	13983375	13983376	Ifitm7		0.428571	7	1	10	0.571429	0.0147059	1
Chr16	24116242	24116243			0	8	0.6	5	0.6	0.034965	1
Chr16	24116246	24116247			0	8	0.6	5	0.6	0.034965	1
Chr16	24116250	24116251			0	8	0.6	5	0.6	0.034965	1
Chr16	24116258	24116259			0	8	0.6	5	0.6	0.034965	1
Chr16	24483440	24483441	Lpp		0	34	0.6	5	0.6	0.00109421	1
Chr16	28927610	28927611	Mb21d2		0	82	0.5	8	0.5	2.73952e-05	1
Chr16	30206052	30206053			0	56	0.5	8	0.5	0.000110171	1
Chr16	31576980	31576981			0	16	0.666667	6	0.666667	0.00205058	1
Chr16	44347506	44347507		Spice1	0	38	0.5	8	0.5	0.000428961	1
Chr16	55754272	55754273			0	26	0.5	8	0.5	0.0015094	1
Chr16	55754286	55754287			0	27	0.5	8	0.5	0.0013369	1
Chr16	89821597	89821598	Tiam1		0	28	0.666667	6	0.666667	0.000323443	1
Chr16	89821608	89821609	Tiam1		0	37	0.6	5	0.6	0.00087108	1
Chr16	89821613	89821614	Tiam1		0	38	0.666667	6	0.666667	0.000110496	1
Chr16	95008447	95008448	Kcnj6		0	36	0.5	12	0.5	7.52963e-05	1
Chr17	12249648	12249649	Park2		0	40	0.5	8	0.5	0.000359749	1
Chr17	14366145	14366146			0	33	0.5	8	0.5	0.000691221	1
Chr17	15501849	15501850			0	16	0.6	10	0.6	0.000912131	1
Chr17	17974639	17974640	Ncrna00085		0	45	0.5	8	0.5	0.000239051	1
Chr17	24551800	24551801	Rnps1	D330041H03Rik	0.0666667	15	0.666667	6	0.6	0.0113519	1
Chr17	24551825	24551826	Rnps1	D330041H03Rik	0	16	0.666667	6	0.666667	0.00205058	1
Chr17	24551830	24551831	Rnps1	D330041H03Rik	0	16	0.666667	6	0.666667	0.00205058	1
Chr17	24551834	24551835	Rnps1	D330041H03Rik	0	16	0.666667	6	0.666667	0.00205058	1
Chr17	27692813	27692814		Hmga1	0	82	0.5	8	0.5	2.73952e-05	1
Chr17	31940049	31940050			0	29	0.5	8	0.5	0.00105988	1
Chr17	36277201	36277202			0	54	0.666667	6	0.666667	3.07607e-05	1
Chr17	36486526	36486527			0	34	0.555556	9	0.555556	0.000130896	1
Chr17	45692606	45692607		Nfkbie	0	75	0.666667	6	0.666667	9.01583e-06	0.967282
Chr17	47603719	47603720	AI661453		0.04	50	0.666667	6	0.626667	0.000575205	1
Chr17	47723253	47723254	Ccnd3		0	42	0.75	8	0.75	1.76204e-06	0.419144
Chr17	66121934	66121935	Rab31		0	38	0.75	8	0.75	2.98928e-06	0.604412
Chr17	66277804	66277805	Twsg1		0.0909091	11	0.8	5	0.709091	0.0128205	1
Chr17	85091097	85091098	Abcg8		0.111111	54	0.714286	7	0.603175	0.00135095	1
Chr17	89093728	89093729	Gtf2a1l		0.0357143	56	0.75	8	0.714286	9.84351e-06	0.967282
Chr17	91995211	91995212			0	28	0.5	8	0.5	0.00118835	1
Chr17	94334985	94334986			0	39	0.5	8	0.5	0.000392454	1
Chr18	11054536	11054537	Gata6		0	46	0.6	5	0.6	0.000480192	1
Chr18	14841444	14841445		Ss18	0.0638298	47	0.571429	7	0.507599	0.00333458	1
Chr18	50937178	50937179			0	12	0.6	5	0.6	0.0147059	1
Chr18	81071006	81071007	Atp9b		0	32	0.5	8	0.5	0.000765948	1
Chr19	7196077	7196078	Macrod1		0	32	0.666667	6	0.666667	0.000203211	1
Chr19	25519977	25519978			0.0740741	27	0.666667	6	0.592593	0.00490083	1
Chr19	25680831	25680832			0	10	0.6	5	0.6	0.021978	1
Chr19	27397856	27397857	Kcnv2		0.0392157	51	0.666667	12	0.627451	5.02647e-06	0.781784
Chr19	34953111	34953112	Pank1	Pank1	0	54	0.5	8	0.5	0.000125483	1
Chr19	41905200	41905201	Frat1		0	71	0.5	8	0.5	4.6589e-05	1
Chr19	44829603	44829604			0	64	0.5	12	0.5	4.22653e-06	0.74311
Chr19	44973797	44973798			0	50	0.571429	7	0.571429	8.86054e-05	1
Chr19	45297991	45297992			0	115	0.5	8	0.5	7.71041e-06	0.944845
Chr19	45766719	45766720			0	14	0.666667	6	0.666667	0.00309598	1
Chr19	47224615	47224616			0	52	0.5	8	0.5	0.00014355	1
Chr19	47353017	47353018	Sh3pxd2a		0	52	0.5	8	0.5	0.00014355	1
Chr19	47353037	47353038	Sh3pxd2a		0	51	0.5	8	0.5	0.000153804	1
Chr19	60993124	60993125	Grk5		0	13	0.6	5	0.6	0.0122549	1
ChrX	5155474	5155475			0.05	40	0.666667	6	0.616667	0.00127482	1
ChrX	7123290	7123291			0	16	0.6	5	0.6	0.0075188	1
ChrX	7123304	7123305			0	16	0.666667	6	0.666667	0.00205058	1
ChrX	9206184	9206185			0	9	0.6	5	0.6	0.0274725	1
ChrX	12494035	12494036			0	74	0.666667	6	0.666667	9.48419e-06	0.967282
ChrX	24251662	24251663			0	12	1	5	1	0.000161603	1
ChrX	34068630	34068631			0	54	0.5	8	0.5	0.000125483	1
ChrX	58152075	58152076			0	8	0.666667	6	0.666667	0.014985	1
ChrX	65913741	65913742			0	9	0.6	5	0.6	0.0274725	1
ChrX	98893642	98893643			0.0392157	51	0.666667	6	0.627451	0.00053549	1
ChrX	100634906	100634907	Tsix		0	38	0.5	8	0.5	0.000428961	1
ChrX	147632827	147632828			0.0344828	29	0.6	5	0.565517	0.00636105	1
ChrX	148450907	148450908		Smc1a	0	36	0.5	8	0.5	0.00051565	1
ChrX	157504819	157504820			0	80	0.5	8	0.5	3.00186e-05	1
ChrX	161904244	161904245			0	9	0.6	5	0.6	0.0274725	1
ChrX	163349651	163349652			0	22	0.5	8	0.5	0.00255428	1
	Bold highlighted denotes methylation exclusively in the CpG islands.

## Sheet: FCB-04vs4-Hyper-CHH
Table S3 Genes in male offspring from high maternal folic acid (HMFA) diet, which exhibited hyper methylation (P < 0.05) compared with genes in female offspring from low maternal folic acid (LMFA) in CHH contexts.
Chromosome	Chromosome start	Chromosome end	Gene_name	Promoter	CB-04 Female meth_ratio	CB-04 Female total CpG	CB-4 Female meth_ratio	CB-4 Female total CpG	Meth diff	pvalue	adj pvalue
Chr1	25886814	25886815		Bai3	0	36	0.666667	6	0.666667	0.000134012	1
Chr1	49938716	49938717			0	24	0.666667	6	0.666667	0.000547345	1
Chr1	49938717	49938718			0	24	0.666667	6	0.666667	0.000547345	1
Chr1	49938720	49938721			0	24	0.666667	6	0.666667	0.000547345	1
Chr1	49938721	49938722			0	24	0.666667	6	0.666667	0.000547345	1
Chr1	49938728	49938729			0	24	0.666667	6	0.666667	0.000547345	1
Chr1	49938729	49938730			0	24	0.666667	6	0.666667	0.000547345	1
Chr1	49938731	49938732			0	24	0.666667	6	0.666667	0.000547345	1
Chr1	49938756	49938757			0	24	0.666667	6	0.666667	0.000547345	1
Chr1	59299683	59299684			0	57	0.8	5	0.8	8.96306e-06	1
Chr1	72982608	72982609			0	62	0.666667	6	0.666667	1.84188e-05	1
Chr1	75518056	75518057		Stk11ip	0	36	0.666667	6	0.666667	0.000134012	1
Chr1	77513090	77513091		Epha4	0	68	0.666667	6	0.666667	1.30364e-05	1
Chr1	95519320	95519321	Stk25		0	17	0.666667	6	0.666667	0.00169396	1
Chr1	95631087	95631088	Thap4		0	11	0.8	5	0.8	0.00274725	1
Chr1	95631092	95631093	Thap4		0	12	0.8	5	0.8	0.00210084	1
Chr1	95631093	95631094	Thap4		0	12	0.8	5	0.8	0.00210084	1
Chr1	95631094	95631095	Thap4		0	12	0.8	5	0.8	0.00210084	1
Chr1	95631102	95631103	Thap4		0	12	0.666667	6	0.666667	0.00490196	1
Chr1	95631105	95631106	Thap4		0	12	0.666667	6	0.666667	0.00490196	1
Chr1	95631106	95631107	Thap4		0	12	0.8	5	0.8	0.00210084	1
Chr1	112130928	112130929			0	23	0.666667	6	0.666667	0.000631552	1
Chr1	122131615	122131616	Steap3		0	30	0.666667	6	0.666667	0.000254647	1
Chr1	122817744	122817745			0	13	0.666667	6	0.666667	0.00386997	1
Chr1	130500094	130500095			0	47	0.666667	6	0.666667	5.12251e-05	1
Chr1	163001486	163001487	Cenpl	Dars2	0	58	0.666667	6	0.666667	2.36081e-05	1
Chr1	166249751	166249752	Nme7		0	16	0.857143	7	0.857143	6.93433e-05	1
Chr1	166249754	166249755	Nme7		0	16	0.857143	7	0.857143	6.93433e-05	1
Chr1	166249759	166249760	Nme7		0	16	0.75	8	0.75	0.00020803	1
Chr1	166249760	166249761	Nme7		0	16	0.75	8	0.75	0.00020803	1
Chr1	166249762	166249763	Nme7		0	16	0.75	8	0.75	0.00020803	1
Chr1	166249767	166249768	Nme7		0	16	0.75	8	0.75	0.00020803	1
Chr1	166249769	166249770	Nme7		0	16	0.75	8	0.75	0.00020803	1
Chr1	166249770	166249771	Nme7		0.125	16	1	8	0.875	6.11853e-05	1
Chr1	166249772	166249773	Nme7		0	16	0.75	8	0.75	0.00020803	1
Chr1	166249773	166249774	Nme7		0	16	0.75	8	0.75	0.00020803	1
Chr1	166249777	166249778	Nme7		0	16	0.75	8	0.75	0.00020803	1
Chr1	166249782	166249783	Nme7		0	16	0.75	8	0.75	0.00020803	1
Chr1	166249783	166249784	Nme7		0.125	16	0.75	8	0.625	0.0047439	1
Chr1	166249784	166249785	Nme7		0	16	0.75	8	0.75	0.00020803	1
Chr1	166249785	166249786	Nme7		0.125	16	0.75	8	0.625	0.0047439	1
Chr1	170405852	170405853			0.025974	77	0.75	8	0.724026	1.71524e-06	0.441316
Chr1	170422071	170422072			0	12	0.666667	6	0.666667	0.00490196	1
Chr1	170422074	170422075			0	12	0.666667	6	0.666667	0.00490196	1
Chr1	170422076	170422077			0	11	0.666667	6	0.666667	0.00630252	1
Chr1	170422078	170422079			0	12	0.666667	6	0.666667	0.00490196	1
Chr1	172893288	172893289	Fcgr2b		0	48	0.666667	6	0.666667	4.74307e-05	1
Chr1	174221780	174221781	Atp1a2		0	26	1	6	1	1.10352e-06	0.309737
Chr1	174221784	174221785	Atp1a2		0	26	1	6	1	1.10352e-06	0.309737
Chr1	174221798	174221799	Atp1a2		0	26	1	6	1	1.10352e-06	0.309737
Chr1	180541984	180541985	Kif26b		0	53	0.666667	6	0.666667	3.29579e-05	1
Chr1	184694089	184694090		Susd4	0	24	0.666667	6	0.666667	0.000547345	1
Chr2	9976094	9976095			0	48	0.666667	6	0.666667	4.74307e-05	1
Chr2	17881114	17881115			0	10	0.666667	6	0.666667	0.00824176	1
Chr2	26480651	26480652			0	24	0.666667	6	0.666667	0.000547345	1
Chr2	28916044	28916045	Ttf1		0	44	0.666667	6	0.666667	6.51324e-05	1
Chr2	30683463	30683464	Asb6		0	36	0.666667	6	0.666667	0.000134012	1
Chr2	32248224	32248225			0	85	0.8	10	0.8	3.70215e-10	0.000641146
Chr2	33440560	33440561	Lmx1b		0	57	0.666667	6	0.666667	2.51819e-05	1
Chr2	33444037	33444038	Lmx1b		0	22	0.666667	6	0.666667	0.000732601	1
Chr2	61406521	61406522			0.125	8	1	6	0.875	0.004662	1
Chr2	87339708	87339709			0	22	0.6	10	0.6	0.000231739	1
Chr2	92660943	92660944			0	52	0.666667	6	0.666667	3.53548e-05	1
Chr2	92677733	92677734			0.2	25	0.8	5	0.6	0.0194518	1
Chr2	112217410	112217411		2410042D21Rik	0	41	0.666667	6	0.666667	8.40972e-05	1
Chr2	119995763	119995764	Pla2g4e		0	58	0.666667	6	0.666667	2.36081e-05	1
Chr2	130244937	130244938	Pced1a		0	36	0.666667	6	0.666667	0.000134012	1
Chr2	130864957	130864958			0	33	0.6	10	0.6	3.44463e-05	1
Chr2	144425887	144425888	Dtd1		0.0555556	36	0.666667	6	0.611111	0.00184281	1
Chr2	160569656	160569657	Plcg1		0	46	0.666667	6	0.666667	5.54068e-05	1
Chr2	164160014	164160015	Svs5		0	38	0.8	10	0.8	1.19253e-07	0.0736386
Chr2	179403424	179403425	Cdh4		0	24	0.666667	9	0.666667	7.58418e-05	1
Chr3	9114625	9114626			0	28	0.75	8	0.75	1.43753e-05	1
Chr3	15183939	15183940			0	16	0.666667	6	0.666667	0.00205058	1
Chr3	50866602	50866603			0	46	0.666667	6	0.666667	5.54068e-05	1
Chr3	51478330	51478331	Mgst2		0	10	0.666667	6	0.666667	0.00824176	1
Chr3	53905423	53905424			0	36	1	6	1	1.90629e-07	0.110356
Chr3	54129337	54129338			0	30	0.666667	6	0.666667	0.000254647	1
Chr3	64019210	64019211			0	27	0.6	10	0.6	9.0331e-05	1
Chr3	82859429	82859430		Plrg1	0.0625	32	0.666667	6	0.604167	0.0027649	1
Chr3	100287844	100287845	Fam46c		0	20	0.666667	6	0.666667	0.00100334	1
Chr3	100287845	100287846	Fam46c		0	22	0.666667	6	0.666667	0.000732601	1
Chr3	100287850	100287851	Fam46c		0	22	0.666667	6	0.666667	0.000732601	1
Chr3	100287851	100287852	Fam46c		0	22	0.666667	6	0.666667	0.000732601	1
Chr3	100287853	100287854	Fam46c		0	22	0.666667	6	0.666667	0.000732601	1
Chr3	100287854	100287855	Fam46c		0	22	0.666667	6	0.666667	0.000732601	1
Chr3	102358062	102358063			0	28	0.666667	6	0.666667	0.000323443	1
Chr3	104214341	104214342			0	44	0.666667	6	0.666667	6.51324e-05	1
Chr3	104214353	104214354			0	44	0.666667	6	0.666667	6.51324e-05	1
Chr3	104214354	104214355			0	44	0.666667	6	0.666667	6.51324e-05	1
Chr3	104935437	104935438			0	40	0.666667	6	0.666667	9.19202e-05	1
Chr3	105510614	105510615	6530418L21Rik		0	10	0.666667	6	0.666667	0.00824176	1
Chr3	121987953	121987954	Dnttip2		0	24	0.666667	6	0.666667	0.000547345	1
Chr3	129599246	129599247			0	64	0.666667	6	0.666667	1.63596e-05	1
Chr3	131195424	131195425			0	48	0.6	10	0.6	5.18834e-06	0.889943
Chr3	131863466	131863467			0	8	0.666667	6	0.666667	0.014985	1
Chr3	132192367	132192368			0	8	0.8	5	0.8	0.00699301	1
Chr3	144164194	144164195	Hs2st1		0	40	0.666667	6	0.666667	9.19202e-05	1
Chr3	145370482	145370483			0	8	0.666667	6	0.666667	0.014985	1
Chr3	155635561	155635562			0	47	0.666667	6	0.666667	5.12251e-05	1
Chr4	6811692	6811693	Tox		0	30	0.666667	6	0.666667	0.000254647	1
Chr4	16553146	16553147			0.0588235	34	0.666667	6	0.607843	0.00224574	1
Chr4	18934306	18934307			0	54	0.6	10	0.6	2.80096e-06	0.589632
Chr4	37917821	37917822			0.0285714	70	0.666667	6	0.638095	0.000167625	1
Chr4	61813006	61813007		Mup21	0	34	0.666667	6	0.666667	0.000164132	1
Chr4	75958779	75958780	Ptprd		0	32	0.666667	6	0.666667	0.000203211	1
Chr4	106521878	106521879			0.04	50	0.666667	6	0.626667	0.000575205	1
Chr4	110500190	110500191	Agbl4		0	36	0.666667	6	0.666667	0.000134012	1
Chr4	120383438	120383439	Kcnq4		0	12	0.666667	6	0.666667	0.00490196	1
Chr4	127913543	127913544			0	37	0.666667	6	0.666667	0.000121546	1
Chr4	129207704	129207705	Hdac1		0	16	0.666667	6	0.666667	0.00205058	1
Chr4	129605640	129605641			0	12	0.666667	6	0.666667	0.00490196	1
Chr4	132066125	132066126	Sesn2		0	34	0.75	8	0.75	5.33762e-06	0.898902
Chr4	133927035	133927036	Extl1		0	61	0.666667	6	0.666667	1.957e-05	1
Chr4	134259377	134259378	Man1c1		0	37	0.666667	6	0.666667	0.000121546	1
Chr4	136787816	136787817			0.0487805	41	0.666667	6	0.617886	0.00116851	1
Chr4	137010485	137010486	1700013G24Rik		0	18	0.666667	6	0.666667	0.00141163	1
Chr4	139370024	139370025	Pax7		0	24	0.666667	6	0.666667	0.000547345	1
Chr4	139370035	139370036	Pax7		0	23	0.666667	6	0.666667	0.000631552	1
Chr4	149230721	149230722			0	37	0.666667	6	0.666667	0.000121546	1
Chr4	149230722	149230723			0	38	0.666667	6	0.666667	0.000110496	1
Chr4	149230725	149230726			0	38	0.666667	6	0.666667	0.000110496	1
Chr4	149230727	149230728			0.027027	37	0.666667	6	0.63964	0.000582798	1
Chr4	153159237	153159238			0	39	0.666667	6	0.666667	0.000100675	1
Chr5	24260040	24260041	Crygn		0	27	0.75	8	0.75	1.72503e-05	1
Chr5	25342921	25342922	Actr3b		0	24	0.666667	6	0.666667	0.000547345	1
Chr5	34713088	34713089	Fam193a		0	48	0.666667	6	0.666667	4.74307e-05	1
Chr5	34964231	34964232	Add1		0	19	0.8	5	0.8	0.000470544	1
Chr5	38930038	38930039	Wdr1		0	48	0.666667	6	0.666667	4.74307e-05	1
Chr5	64853028	64853029	1700027F09Rik		0.0571429	35	0.666667	6	0.609524	0.00203185	1
Chr5	66776317	66776318	Apbb2		0	14	0.666667	6	0.666667	0.00309598	1
Chr5	74072345	74072346			0	20	0.666667	6	0.666667	0.00100334	1
Chr5	77217085	77217086			0	30	0.666667	6	0.666667	0.000254647	1
Chr5	77783342	77783343	Igfbp7		0.0285714	70	0.666667	6	0.638095	0.000167625	1
Chr5	85496214	85496215			0.05	80	0.666667	6	0.616667	0.000456458	1
Chr5	87689700	87689701			0.333333	6	1	10	0.666667	0.00824176	1
Chr5	87689702	87689703			0	6	1	10	1	0.000124875	1
Chr5	91947319	91947320	Parm1		0	30	0.714286	7	0.714286	4.81765e-05	1
Chr5	99814707	99814708	A930011G23Rik		0	30	0.666667	6	0.666667	0.000254647	1
Chr5	113575017	113575018	2900026A02Rik		0.0540541	37	0.666667	6	0.612613	0.00167524	1
Chr5	116002543	116002544	Pxn		0	58	0.666667	6	0.666667	2.36081e-05	1
Chr5	117955141	117955142	Ksr2		0.0392157	51	0.714286	7	0.67507	9.02406e-05	1
Chr5	119738843	119738844			0	47	0.666667	6	0.666667	5.12251e-05	1
Chr5	121164029	121164030			0	15	0.666667	6	0.666667	0.00250627	1
Chr5	124512850	124512851	Abcb9		0.0344828	58	0.75	8	0.715517	8.13936e-06	1
Chr5	135602300	135602301	Mlxipl		0	28	0.666667	6	0.666667	0.000323443	1
Chr5	135865236	135865237	Pom121		0	60	0.666667	6	0.666667	2.08125e-05	1
Chr5	138125534	138125535	Agfg2		0.133333	15	0.75	8	0.616667	0.00624294	1
Chr5	142791598	142791599			0	8	0.8	5	0.8	0.00699301	1
Chr5	147889436	147889437	Polr1d	Lnx2	0	14	0.666667	6	0.666667	0.00309598	1
Chr5	147889441	147889442	Polr1d	Lnx2	0	13	0.666667	6	0.666667	0.00386997	1
Chr5	147889442	147889443	Polr1d	Lnx2	0	13	0.666667	6	0.666667	0.00386997	1
Chr5	147889443	147889444	Polr1d	Lnx2	0.0769231	13	0.8	5	0.723077	0.00770308	1
Chr5	147889451	147889452	Polr1d	Lnx2	0	10	0.8	5	0.8	0.003663	1
Chr5	147889462	147889463	Polr1d	Lnx2	0	13	0.8	5	0.8	0.00163399	1
Chr5	148672392	148672393	Pomp		0	85	0.666667	6	0.666667	5.61237e-06	0.912008
Chr6	3481021	3481022	Ccdc132		0	22	0.666667	6	0.666667	0.000732601	1
Chr6	22649305	22649306			0	32	0.666667	6	0.666667	0.000203211	1
Chr6	31510060	31510061	Podxl		0	25	0.8	5	0.8	0.000182448	1
Chr6	49167696	49167697			0	24	0.666667	6	0.666667	0.000547345	1
Chr6	62829650	62829651			0.0769231	13	0.714286	7	0.637363	0.00722394	1
Chr6	72094481	72094482	St3gal5		0	44	0.666667	6	0.666667	6.51324e-05	1
Chr6	72176819	72176820	Atoh8		0	8	0.666667	6	0.666667	0.014985	1
Chr6	72338431	72338432	Vamp8		0	41	0.666667	6	0.666667	8.40972e-05	1
Chr6	83276324	83276325	Mob1a		0	10	0.666667	6	0.666667	0.00824176	1
Chr6	99426394	99426395			0	12	0.666667	6	0.666667	0.00490196	1
Chr6	99426396	99426397			0	12	0.666667	6	0.666667	0.00490196	1
Chr6	99426398	99426399			0	12	1	6	1	5.38677e-05	1
Chr6	99426402	99426403			0	12	1	6	1	5.38677e-05	1
Chr6	99426404	99426405			0	12	0.666667	6	0.666667	0.00490196	1
Chr6	99426405	99426406			0	12	0.666667	6	0.666667	0.00490196	1
Chr6	99426411	99426412			0	12	0.666667	6	0.666667	0.00490196	1
Chr6	117761291	117761292			0	42	0.666667	6	0.666667	7.70891e-05	1
Chr6	120827344	120827345	Bcl2l13		0	36	0.6	10	0.6	2.24196e-05	1
Chr6	120827353	120827354	Bcl2l13		0	36	0.6	10	0.6	2.24196e-05	1
Chr6	120827355	120827356	Bcl2l13		0	36	0.6	10	0.6	2.24196e-05	1
Chr6	120827357	120827358	Bcl2l13		0	36	0.6	10	0.6	2.24196e-05	1
Chr6	124510080	124510081			0	48	0.6	10	0.6	5.18834e-06	0.889943
Chr6	131244158	131244159		Magohb	0	20	0.666667	6	0.666667	0.00100334	1
Chr6	134192923	134192924	Etv6		0	20	0.666667	6	0.666667	0.00100334	1
Chr6	134192925	134192926	Etv6		0	20	0.666667	6	0.666667	0.00100334	1
Chr6	134192926	134192927	Etv6		0	20	0.666667	6	0.666667	0.00100334	1
Chr6	134192927	134192928	Etv6		0	20	0.666667	6	0.666667	0.00100334	1
Chr6	134192930	134192931	Etv6		0	20	0.666667	6	0.666667	0.00100334	1
Chr6	144852027	144852028			0	29	0.666667	6	0.666667	0.000286478	1
Chr6	144970964	144970965	Bcat1		0	26	0.666667	6	0.666667	0.00041713	1
Chr7	10876740	10876741			0.0909091	11	0.8	5	0.709091	0.0128205	1
Chr7	10877063	10877064			0.142857	14	0.833333	6	0.690476	0.00722394	1
Chr7	10877065	10877066			0.142857	14	0.833333	6	0.690476	0.00722394	1
Chr7	10877071	10877072			0.142857	14	0.833333	6	0.690476	0.00722394	1
Chr7	10877073	10877074			0.214286	14	0.833333	6	0.619048	0.0180599	1
Chr7	10877085	10877086			0.153846	13	0.833333	6	0.679487	0.00954592	1
Chr7	10877089	10877090			0.142857	14	0.833333	6	0.690476	0.00722394	1
Chr7	10877091	10877092			0.142857	14	0.833333	6	0.690476	0.00722394	1
Chr7	10877099	10877100			0.142857	14	0.833333	6	0.690476	0.00722394	1
Chr7	10877101	10877102			0.142857	14	0.833333	6	0.690476	0.00722394	1
Chr7	14560513	14560514	Sult2a4		0	28	0.666667	6	0.666667	0.000323443	1
Chr7	17201321	17201322		Grlf1	0	34	0.666667	6	0.666667	0.000164132	1
Chr7	17549428	17549429			0.0232558	43	0.666667	6	0.643411	0.000341395	1
Chr7	29768440	29768441	Map4k1	Eif3k	0	29	0.666667	6	0.666667	0.000286478	1
Chr7	31514465	31514466	Tmem147		0	35	0.666667	6	0.666667	0.000148119	1
Chr7	46844227	46844228			0.0769231	13	0.8	5	0.723077	0.00770308	1
Chr7	46844236	46844237			0	13	0.8	5	0.8	0.00163399	1
Chr7	46844241	46844242			0	20	0.666667	6	0.666667	0.00100334	1
Chr7	46844242	46844243			0	22	0.666667	6	0.666667	0.000732601	1
Chr7	46844244	46844245			0	22	0.666667	6	0.666667	0.000732601	1
Chr7	46844245	46844246			0	23	0.666667	6	0.666667	0.000631552	1
Chr7	46844246	46844247			0	23	0.666667	6	0.666667	0.000631552	1
Chr7	46844247	46844248			0	22	0.666667	6	0.666667	0.000732601	1
Chr7	46844251	46844252			0	20	0.666667	6	0.666667	0.00100334	1
Chr7	46844253	46844254			0	19	0.666667	6	0.666667	0.00118577	1
Chr7	46844254	46844255			0	17	0.666667	6	0.666667	0.00169396	1
Chr7	49165722	49165723			0	36	0.666667	6	0.666667	0.000134012	1
Chr7	51106072	51106073	Klk5		0	20	0.666667	6	0.666667	0.00100334	1
Chr7	52952364	52952365			0	6	0.8	5	0.8	0.0151515	1
Chr7	56821595	56821596	Nav2		0	31	0.666667	6	0.666667	0.000227118	1
Chr7	64566042	64566043	Gabrg3		0	47	0.666667	6	0.666667	5.12251e-05	1
Chr7	80486029	80486030	A730056A06Rik		0.0384615	52	0.666667	6	0.628205	0.000499143	1
Chr7	81312268	81312269			0	12	0.666667	6	0.666667	0.00490196	1
Chr7	84849113	84849114			0	18	0.666667	6	0.666667	0.00141163	1
Chr7	100229117	100229118	Fam181b		0	44	0.666667	6	0.666667	6.51324e-05	1
Chr7	106616823	106616824	Klhl35		0	57	0.666667	6	0.666667	2.51819e-05	1
Chr7	108037307	108037308	Arhgef17		0	30	0.666667	6	0.666667	0.000254647	1
Chr7	108037319	108037320	Arhgef17		0	30	0.666667	6	0.666667	0.000254647	1
Chr7	118266631	118266632		1700012D14Rik	0	57	0.666667	6	0.666667	2.51819e-05	1
Chr7	122353994	122353995			0	20	0.75	8	0.75	7.43218e-05	1
Chr7	128693223	128693224			0	52	0.666667	6	0.666667	3.53548e-05	1
Chr7	129316721	129316722	Ern2		0	52	0.666667	6	0.666667	3.53548e-05	1
Chr7	134133083	134133084	Mvp		0.025641	39	0.666667	6	0.641026	0.000483729	1
Chr7	134565530	134565531	Zfp688		0	44	0.666667	6	0.666667	6.51324e-05	1
Chr7	137865867	137865868	Tacc2		0	35	0.666667	6	0.666667	0.000148119	1
Chr7	140425768	140425769			0	16	0.666667	6	0.666667	0.00205058	1
Chr7	142271358	142271359	Dock1		0	8	0.666667	6	0.666667	0.014985	1
Chr7	142271367	142271368	Dock1		0	8	0.666667	6	0.666667	0.014985	1
Chr7	142271374	142271375	Dock1		0	8	0.666667	6	0.666667	0.014985	1
Chr7	142271377	142271378	Dock1		0	8	0.666667	6	0.666667	0.014985	1
Chr7	142271378	142271379	Dock1		0	8	0.666667	6	0.666667	0.014985	1
Chr7	142271382	142271383	Dock1		0	8	0.666667	6	0.666667	0.014985	1
Chr7	142271384	142271385	Dock1		0	8	0.666667	6	0.666667	0.014985	1
Chr7	142271385	142271386	Dock1		0	8	0.666667	6	0.666667	0.014985	1
Chr7	142271387	142271388	Dock1		0	8	0.666667	6	0.666667	0.014985	1
Chr7	142271390	142271391	Dock1		0	7	0.666667	6	0.666667	0.020979	1
Chr7	142271391	142271392	Dock1		0	7	0.666667	6	0.666667	0.020979	1
Chr7	142271396	142271397	Dock1		0	7	0.666667	6	0.666667	0.020979	1
Chr7	145248848	145248849			0	53	0.75	8	0.75	5.04274e-07	0.194618
Chr7	146028614	146028615	Mapk1ip1		0	20	0.666667	6	0.666667	0.00100334	1
Chr7	148643173	148643174	Pnpla2		0	24	0.666667	6	0.666667	0.000547345	1
Chr7	148643182	148643183	Pnpla2		0	23	0.666667	6	0.666667	0.000631552	1
Chr8	3258626	3258627	Insr		0	34	0.666667	6	0.666667	0.000164132	1
Chr8	11634972	11634973	Ankrd10		0	55	0.666667	6	0.666667	2.87436e-05	1
Chr8	12544604	12544605			0	14	0.666667	6	0.666667	0.00309598	1
Chr8	24264220	24264221	Nkx6-3		0	48	0.666667	6	0.666667	4.74307e-05	1
Chr8	36802450	36802451			0	40	0.666667	6	0.666667	9.19202e-05	1
Chr8	48279002	48279003	Stox2		0	26	0.666667	6	0.666667	0.00041713	1
Chr8	53442160	53442161			0	34	0.666667	6	0.666667	0.000164132	1
Chr8	55614894	55614895	Spcs3		0	30	0.666667	6	0.666667	0.000254647	1
Chr8	81697787	81697788	Zfp827		0	16	0.666667	6	0.666667	0.00205058	1
Chr8	82148287	82148288			0	18	0.666667	6	0.666667	0.00141163	1
Chr8	91405473	91405474			0	31	0.666667	6	0.666667	0.000227118	1
Chr8	92260081	92260082			0	30	0.666667	6	0.666667	0.000254647	1
Chr8	97254331	97254332			0	26	0.666667	6	0.666667	0.00041713	1
Chr8	97959154	97959155		Gtl3	0	52	0.666667	6	0.666667	3.53548e-05	1
Chr8	113276610	113276611	Il34		0	35	0.666667	6	0.666667	0.000148119	1
Chr8	113871805	113871806	Fa2h		0	22	0.666667	6	0.666667	0.000732601	1
Chr8	113871812	113871813	Fa2h		0	19	0.666667	6	0.666667	0.00118577	1
Chr8	113871819	113871820	Fa2h		0	21	0.666667	6	0.666667	0.000854701	1
Chr8	119739567	119739568			0	22	0.666667	6	0.666667	0.000732601	1
Chr8	119910458	119910459	Cmip		0	42	0.666667	6	0.666667	7.70891e-05	1
Chr8	121992228	121992229	Necab2		0	46	0.666667	6	0.666667	5.54068e-05	1
Chr8	123350817	123350818			0	50	0.666667	6	0.666667	4.08397e-05	1
Chr8	124754001	124754002			0.0434783	46	0.666667	6	0.623188	0.000776186	1
Chr9	6468243	6468244			0	26	0.666667	6	0.666667	0.00041713	1
Chr9	34632065	34632066	Kirrel3		0	21	0.714286	7	0.714286	0.000213675	1
Chr9	39462522	39462523			0	30	0.6	10	0.6	5.47106e-05	1
Chr9	41790100	41790101	Sorl1		0	16	0.666667	6	0.666667	0.00205058	1
Chr9	44773684	44773685		Ube4a	0	74	0.666667	6	0.666667	9.48419e-06	1
Chr9	46812039	46812040			0	20	0.666667	6	0.666667	0.00100334	1
Chr9	55280244	55280245	AI118078		0	42	0.666667	6	0.666667	7.70891e-05	1
Chr9	61456867	61456868			0	33	0.8	5	0.8	6.77369e-05	1
Chr9	61456872	61456873			0	36	0.8	5	0.8	4.9373e-05	1
Chr9	61456874	61456875			0	36	0.8	5	0.8	4.9373e-05	1
Chr9	61456885	61456886			0	36	0.666667	6	0.666667	0.000134012	1
Chr9	61456886	61456887			0	36	0.666667	6	0.666667	0.000134012	1
Chr9	61456887	61456888			0	36	0.666667	6	0.666667	0.000134012	1
Chr9	61456889	61456890			0	36	0.666667	6	0.666667	0.000134012	1
Chr9	71478410	71478411	Cgnl1		0	40	0.666667	6	0.666667	9.19202e-05	1
Chr9	72286474	72286475	Mns1		0	12	0.666667	6	0.666667	0.00490196	1
Chr9	78464640	78464641	Cd109		0	7	0.636364	11	0.636364	0.0128205	1
Chr9	80196758	80196759	Impg1		0	28	0.666667	6	0.666667	0.000323443	1
Chr9	89111603	89111604	Mthfs		0	28	0.6	10	0.6	7.60682e-05	1
Chr9	96740453	96740454	Acpl2		0.0178571	56	0.666667	6	0.64881	0.000130737	1
Chr9	99511408	99511409		A4gnt	0.0384615	52	0.666667	6	0.628205	0.000499143	1
Chr9	106788290	106788291	Rbm15b		0	34	0.666667	6	0.666667	0.000164132	1
Chr9	107957146	107957147	Rnf123		0.0408163	49	0.666667	6	0.62585	0.000618669	1
Chr9	108367193	108367194	Ccdc71		0	41	0.666667	6	0.666667	8.40972e-05	1
Chr9	114422104	114422105	Trim71		0	38	0.666667	6	0.666667	0.000110496	1
Chr9	121353449	121353450	Trak1		0	22	0.75	8	0.75	4.71559e-05	1
Chr10	3185866	3185867	Cnksr3		0	27	0.6	10	0.6	9.0331e-05	1
Chr10	10168723	10168724	9130014G24Rik		0	14	0.666667	6	0.666667	0.00309598	1
Chr10	17957012	17957013			0	49	0.666667	6	0.666667	4.39812e-05	1
Chr10	26497529	26497530	Arhgap18		0.0384615	52	0.666667	6	0.628205	0.000499143	1
Chr10	32304354	32304355	Nkain2		0	28	0.6	10	0.6	7.60682e-05	1
Chr10	42004395	42004396			0	11	0.666667	6	0.666667	0.00630252	1
Chr10	61320399	61320400	Col13a1		0	9	0.714286	7	0.714286	0.00480769	1
Chr10	61320404	61320405	Col13a1		0	9	0.666667	6	0.666667	0.010989	1
Chr10	74638117	74638118	Bcr		0	38	0.666667	6	0.666667	0.000110496	1
Chr10	77796081	77796082	Agpat3		0	39	0.666667	6	0.666667	0.000100675	1
Chr10	79767623	79767624	Apc2		0	34	0.666667	6	0.666667	0.000164132	1
Chr10	91696743	91696744	LOC627800		0	7	0.666667	6	0.666667	0.020979	1
Chr10	110787323	110787324			0	14	0.666667	6	0.666667	0.00309598	1
Chr10	126475016	126475017	LOC100504608		0	50	0.666667	6	0.666667	4.08397e-05	1
Chr11	3279161	3279162	Limk2		0	44	0.6	10	0.6	8.13097e-06	1
Chr11	3466058	3466059			0.025974	77	0.666667	6	0.640693	0.000117508	1
Chr11	11016554	11016555	Vwc2		0	52	0.666667	6	0.666667	3.53548e-05	1
Chr11	18136767	18136768			0	16	1	6	1	1.34025e-05	1
Chr11	25783489	25783490	5730522E02Rik		0	12	0.666667	6	0.666667	0.00490196	1
Chr11	35867640	35867641	Tenm2		0	33	0.666667	6	0.666667	0.000182369	1
Chr11	42083949	42083950			0	17	0.666667	6	0.666667	0.00169396	1
Chr11	42789662	42789663			0.0588235	34	0.666667	6	0.607843	0.00224574	1
Chr11	49716658	49716659	Rasgef1c		0.162162	37	0.8	10	0.637838	0.000319164	1
Chr11	62020278	62020279	Specc1		0	12	0.666667	6	0.666667	0.00490196	1
Chr11	69344602	69344603	Dnahc2		0	20	0.666667	6	0.666667	0.00100334	1
Chr11	70082457	70082458			0	24	0.666667	6	0.666667	0.000547345	1
Chr11	74440859	74440860	E130309D14Rik		0	19	0.666667	6	0.666667	0.00118577	1
Chr11	77744813	77744814	Sez6		0	47	0.666667	6	0.666667	5.12251e-05	1
Chr11	81399582	81399583	Accn1		0	14	0.666667	6	0.666667	0.00309598	1
Chr11	82048440	82048441			0.0454545	44	0.8	10	0.754545	1.79731e-06	0.449935
Chr11	94529820	94529821	Xylt2		0.0512821	39	0.666667	6	0.615385	0.00139348	1
Chr11	98242610	98242611			0	24	0.666667	6	0.666667	0.000547345	1
Chr11	103934171	103934172			0	40	0.666667	6	0.666667	9.19202e-05	1
Chr11	109155510	109155511	Rgs9		0.047619	42	0.666667	12	0.619048	1.81984e-05	1
Chr11	118809429	118809430			0	30	0.666667	6	0.666667	0.000254647	1
Chr11	118818476	118818477			0	115	0.6	5	0.6	3.56075e-05	1
Chr12	26979142	26979143			0	20	0.666667	6	0.666667	0.00100334	1
Chr12	31563458	31563459			0	32	0.666667	6	0.666667	0.000203211	1
Chr12	41777503	41777504	Immp2l		0.04	25	0.666667	6	0.626667	0.00224235	1
Chr12	56076966	56076967	Baz1a		0	34	0.666667	6	0.666667	0.000164132	1
Chr12	71157010	71157011	Nin		0	57	0.714286	7	0.714286	2.75427e-06	0.589632
Chr12	71809691	71809692			0	30	0.6	10	0.6	5.47106e-05	1
Chr12	74653815	74653816			0.0526316	38	0.666667	6	0.614035	0.00152627	1
Chr12	77133901	77133902	Syne2		0	19	0.666667	6	0.666667	0.00118577	1
Chr12	84834741	84834742			0	46	0.6	10	0.6	6.46782e-06	0.950922
Chr12	92953386	92953387	Ston2		0	14	0.666667	6	0.666667	0.00309598	1
Chr12	96214681	96214682			0	24	1	6	1	1.68414e-06	0.441316
Chr12	100993217	100993218	Efcab11		0	5	0.8	5	0.8	0.047619	1
Chr12	114180347	114180348		Nudt14	0	10	0.666667	6	0.666667	0.00824176	1
Chr12	118416300	118416301	Ptprn2		0.047619	42	0.666667	6	0.619048	0.00107305	1
Chr13	3358801	3358802			0	35	0.666667	6	0.666667	0.000148119	1
Chr13	7626605	7626606			0	17	0.8	5	0.8	0.000683527	1
Chr13	16817469	16817470			0	40	0.666667	6	0.666667	9.19202e-05	1
Chr13	16817470	16817471			0.05	40	0.666667	6	0.616667	0.00127482	1
Chr13	16817480	16817481			0	35	0.666667	6	0.666667	0.000148119	1
Chr13	41858284	41858285			0	44	0.666667	6	0.666667	6.51324e-05	1
Chr13	45309042	45309043			0	14	0.666667	6	0.666667	0.00309598	1
Chr13	51915966	51915967			0	44	0.666667	6	0.666667	6.51324e-05	1
Chr13	53147688	53147689			0	16	0.666667	6	0.666667	0.00205058	1
Chr13	53372182	53372183	Ror2		0	6	1	6	1	0.0021645	1
Chr13	53372185	53372186	Ror2		0	6	1	6	1	0.0021645	1
Chr13	53372189	53372190	Ror2		0	6	1	6	1	0.0021645	1
Chr13	53372190	53372191	Ror2		0	6	1	6	1	0.0021645	1
Chr13	53372195	53372196	Ror2		0	6	1	6	1	0.0021645	1
Chr13	53372200	53372201	Ror2		0	6	1	6	1	0.0021645	1
Chr13	53372201	53372202	Ror2		0	8	1	6	1	0.000333	1
Chr13	53372202	53372203	Ror2		0	8	1	6	1	0.000333	1
Chr13	53372204	53372205	Ror2		0	8	1	6	1	0.000333	1
Chr13	53372205	53372206	Ror2		0	8	1	6	1	0.000333	1
Chr13	53372207	53372208	Ror2		0	8	1	5	1	0.000777001	1
Chr13	53372209	53372210	Ror2		0	8	1	6	1	0.000333	1
Chr13	53372210	53372211	Ror2		0	8	1	6	1	0.000333	1
Chr13	53372211	53372212	Ror2		0	8	1	6	1	0.000333	1
Chr13	53372219	53372220	Ror2		0	5	1	6	1	0.0021645	1
Chr13	54828137	54828138	Cdhr2		0	41	0.666667	6	0.666667	8.40972e-05	1
Chr13	58751323	58751324			0	8	0.666667	6	0.666667	0.014985	1
Chr13	60582841	60582842			0	75	0.666667	6	0.666667	9.01583e-06	1
Chr13	60582846	60582847			0.0131579	76	0.666667	6	0.653509	4.20006e-05	1
Chr13	60582851	60582852			0.0131579	76	0.666667	6	0.653509	4.20006e-05	1
Chr13	60582878	60582879			0.0533333	75	0.666667	6	0.613333	0.000579515	1
Chr13	88807898	88807899			0	36	0.6	10	0.6	2.24196e-05	1
Chr13	88807899	88807900			0	36	0.6	10	0.6	2.24196e-05	1
Chr13	88807915	88807916			0	36	0.6	10	0.6	2.24196e-05	1
Chr13	88807929	88807930			0	36	0.6	10	0.6	2.24196e-05	1
Chr13	88807933	88807934			0	34	0.6	10	0.6	2.9749e-05	1
Chr13	98600057	98600058			0	9	0.666667	6	0.666667	0.010989	1
Chr13	105956975	105956976	Rnf180		0.0740741	81	0.8	5	0.725926	0.00046551	1
Chr13	114646662	114646663	Arl15		0	35	0.666667	6	0.666667	0.000148119	1
Chr13	117911496	117911497			0.0416667	48	0.714286	7	0.672619	0.000118392	1
Chr14	9062545	9062546	Acox2		0.0357143	56	0.666667	6	0.630952	0.000381247	1
Chr14	9062554	9062555	Acox2		0.0357143	56	0.666667	6	0.630952	0.000381247	1
Chr14	9062566	9062567	Acox2		0.0357143	56	0.666667	6	0.630952	0.000381247	1
Chr14	9062568	9062569	Acox2		0.0416667	48	0.666667	6	0.625	0.000666314	1
Chr14	9062582	9062583	Acox2		0.0357143	56	0.666667	6	0.630952	0.000381247	1
Chr14	13475928	13475929	Cadps		0	42	0.6	10	0.6	1.03151e-05	1
Chr14	22131142	22131143	Adk		0.0540541	37	1	6	0.945946	4.59283e-06	0.834138
Chr14	27488339	27488340	Pde12		0	12	0.666667	6	0.666667	0.00490196	1
Chr14	32267176	32267177			0	10	0.666667	6	0.666667	0.00824176	1
Chr14	32566904	32566905	Ankrd28		0	30	0.666667	6	0.666667	0.000254647	1
Chr14	35307561	35307562	Bmpr1a		0	42	0.666667	6	0.666667	7.70891e-05	1
Chr14	57358981	57358982	Pspc1		0	36	0.666667	6	0.666667	0.000134012	1
Chr14	64150636	64150637	Mtmr9		0.0555556	18	0.666667	6	0.611111	0.00649351	1
Chr14	64150642	64150643	Mtmr9		0	16	0.666667	6	0.666667	0.00205058	1
Chr14	64447031	64447032			0	32	0.666667	6	0.666667	0.000203211	1
Chr14	77634609	77634610	Enox1		0	8	0.666667	6	0.666667	0.014985	1
Chr14	79816194	79816195	Mtrf1		0	28	0.8	5	0.8	0.00012219	1
Chr14	91197809	91197810			0	18	0.666667	6	0.666667	0.00141163	1
Chr14	102225254	102225255	Lmo7		0	30	0.666667	6	0.666667	0.000254647	1
Chr15	11894571	11894572			0	26	0.6	10	0.6	0.000107814	1
Chr15	11925403	11925404	Sub1		0	71	0.6	5	0.6	0.000142248	1
Chr15	16941607	16941608			0	27	0.666667	6	0.666667	0.000366569	1
Chr15	29762548	29762549			0.0185185	54	0.666667	6	0.648148	0.000149409	1
Chr15	37539445	37539446	Ncald		0	24	0.666667	6	0.666667	0.000547345	1
Chr15	53124055	53124056	Ext1		0	28	0.666667	6	0.666667	0.000323443	1
Chr15	53747968	53747969			0	14	0.666667	6	0.666667	0.00309598	1
Chr15	54242395	54242396	Colec10		0.146341	41	1	8	0.853659	6.65886e-06	0.963713
Chr15	78582451	78582452			0	35	0.666667	6	0.666667	0.000148119	1
Chr15	83304535	83304536			0	30	0.666667	6	0.666667	0.000254647	1
Chr15	85006221	85006222			0.133333	15	0.8	5	0.666667	0.0139319	1
Chr15	91718636	91718637	Muc19		0	10	0.666667	6	0.666667	0.00824176	1
Chr15	99373386	99373387			0	30	0.666667	6	0.666667	0.000254647	1
Chr16	30418298	30418299			0	32	0.666667	6	0.666667	0.000203211	1
Chr16	30582428	30582429	Lsg1		0	44	0.666667	6	0.666667	6.51324e-05	1
Chr16	32824207	32824208	1700021K19Rik		0	61	0.75	8	0.75	2.33572e-07	0.127262
Chr16	68676341	68676342			0	46	0.666667	6	0.666667	5.54068e-05	1
Chr16	79789533	79789534			0	42	0.666667	6	0.666667	7.70891e-05	1
Chr16	89821610	89821611	Tiam1		0	37	0.666667	6	0.666667	0.000121546	1
Chr16	89821619	89821620	Tiam1		0	38	0.666667	6	0.666667	0.000110496	1
Chr16	89821623	89821624	Tiam1		0	37	0.666667	6	0.666667	0.000121546	1
Chr16	93712440	93712441	Dopey2		0	50	0.666667	6	0.666667	4.08397e-05	1
Chr17	8793360	8793361			0	33	0.666667	6	0.666667	0.000182369	1
Chr17	13955978	13955979	Mllt4		0.105263	19	0.8	5	0.694737	0.00649351	1
Chr17	21387550	21387551			0	44	0.666667	6	0.666667	6.51324e-05	1
Chr17	24551802	24551803	Rnps1	D330041H03Rik	0	16	0.666667	6	0.666667	0.00205058	1
Chr17	24551808	24551809	Rnps1	D330041H03Rik	0	16	0.666667	6	0.666667	0.00205058	1
Chr17	24551809	24551810	Rnps1	D330041H03Rik	0	16	0.666667	6	0.666667	0.00205058	1
Chr17	24551811	24551812	Rnps1	D330041H03Rik	0	16	0.666667	6	0.666667	0.00205058	1
Chr17	24551813	24551814	Rnps1	D330041H03Rik	0	16	0.666667	6	0.666667	0.00205058	1
Chr17	24551815	24551816	Rnps1	D330041H03Rik	0	16	0.666667	6	0.666667	0.00205058	1
Chr17	24551817	24551818	Rnps1	D330041H03Rik	0	16	0.666667	6	0.666667	0.00205058	1
Chr17	24551819	24551820	Rnps1	D330041H03Rik	0	16	0.666667	6	0.666667	0.00205058	1
Chr17	24551820	24551821	Rnps1	D330041H03Rik	0	16	0.666667	6	0.666667	0.00205058	1
Chr17	24551826	24551827	Rnps1	D330041H03Rik	0	16	0.666667	6	0.666667	0.00205058	1
Chr17	24551831	24551832	Rnps1	D330041H03Rik	0	16	0.666667	6	0.666667	0.00205058	1
Chr17	25706464	25706465	Sox8	2810468N07Rik	0.25	8	1	6	0.75	0.00965701	1
Chr17	25706466	25706467	Sox8	2810468N07Rik	0.25	8	1	6	0.75	0.00965701	1
Chr17	28759083	28759084	Srpk1		0	44	0.666667	6	0.666667	6.51324e-05	1
Chr17	32457839	32457840	Akap8		0	40	0.666667	6	0.666667	9.19202e-05	1
Chr17	35137977	35137978	Vars		0	71	0.6	5	0.6	0.000142248	1
Chr17	46680325	46680326	Cul9		0	20	0.666667	6	0.666667	0.00100334	1
Chr17	48065393	48065394			0	36	0.666667	6	0.666667	0.000134012	1
Chr17	66453465	66453466			0	21	0.8	5	0.8	0.000334448	1
Chr17	68320596	68320597	Arhgap28		0	54	0.666667	6	0.666667	3.07607e-05	1
Chr17	73185200	73185201		Ypel5	0	41	0.6	10	0.6	1.16605e-05	1
Chr17	91023023	91023024	Nrxn1		0	8	0.666667	6	0.666667	0.014985	1
Chr18	15309549	15309550	Kctd1		0	45	0.75	8	0.75	1.21965e-06	0.332263
Chr18	53507991	53507992	Snx24		0	26	1	5	1	5.88543e-06	0.929394
Chr18	58669550	58669551			0	14	0.8	5	0.8	0.00128999	1
Chr18	60765482	60765483	Synpo		0	29	0.666667	6	0.666667	0.000286478	1
Chr18	67544180	67544181			0	22	0.666667	6	0.666667	0.000732601	1
Chr18	68862782	68862783			0	44	0.666667	6	0.666667	6.51324e-05	1
Chr18	74096874	74096875	Mapk4		0	18	0.666667	6	0.666667	0.00141163	1
Chr18	74181356	74181357	Mapk4		0	42	0.666667	6	0.666667	7.70891e-05	1
Chr18	75860790	75860791			0.0909091	11	1	6	0.909091	0.000565611	1
Chr18	80403720	80403721	Txnl4a		0	51	0.666667	6	0.666667	3.79737e-05	1
Chr18	83084750	83084751	Zfp516		0	14	0.666667	6	0.666667	0.00309598	1
Chr18	83084754	83084755	Zfp516		0	14	0.666667	6	0.666667	0.00309598	1
Chr18	83084757	83084758	Zfp516		0	14	0.666667	6	0.666667	0.00309598	1
Chr18	83084765	83084766	Zfp516		0	14	0.666667	6	0.666667	0.00309598	1
Chr19	28822727	28822728			0.117647	34	0.8	10	0.682353	0.000101814	1
Chr19	28822729	28822730			0.117647	34	1	10	0.882353	4.03425e-07	0.169851
Chr19	42181681	42181682	Pi4k2a		0	26	0.666667	6	0.666667	0.00041713	1
Chr19	42381572	42381573	Crtac1		0.05	40	0.666667	6	0.616667	0.00127482	1
Chr19	45766711	45766712			0	14	0.666667	6	0.666667	0.00309598	1
Chr19	45766712	45766713			0	12	0.8	5	0.8	0.00210084	1
Chr19	45766713	45766714			0	14	0.666667	6	0.666667	0.00309598	1
Chr19	45766715	45766716			0	13	0.666667	6	0.666667	0.00386997	1
Chr19	45766720	45766721			0	14	0.666667	6	0.666667	0.00309598	1
Chr19	45766721	45766722			0	14	0.666667	6	0.666667	0.00309598	1
Chr19	46189907	46189908			0	29	0.666667	6	0.666667	0.000286478	1
Chr19	47532487	47532488	Sh3pxd2a		0	32	1	6	1	3.62229e-07	0.159769
Chr19	52452335	52452336			0	12	0.666667	6	0.666667	0.00490196	1
Chr19	56093902	56093903			0	51	0.6	10	0.6	3.78205e-06	0.734526
Chr19	60051764	60051765			0	26	0.666667	6	0.666667	0.00041713	1
Chr19	60888654	60888655	Fam45a		0	18	0.666667	6	0.666667	0.00141163	1
ChrX	7123288	7123289			0	16	0.666667	6	0.666667	0.00205058	1
ChrX	7123289	7123290			0	16	0.666667	6	0.666667	0.00205058	1
ChrX	7123294	7123295			0	15	0.666667	6	0.666667	0.00250627	1
ChrX	7123298	7123299			0	16	0.666667	6	0.666667	0.00205058	1
ChrX	7123301	7123302			0	15	0.666667	6	0.666667	0.00250627	1
ChrX	7123303	7123304			0	16	0.666667	6	0.666667	0.00205058	1
ChrX	72511216	72511217	F8		0	11	0.666667	6	0.666667	0.00630252	1
ChrX	89509526	89509527	Mageb18		0	54	0.666667	6	0.666667	3.07607e-05	1
ChrX	96738875	96738876			0	10	0.666667	6	0.666667	0.00824176	1
ChrX	98686690	98686691			0.0416667	48	0.666667	6	0.625	0.000666314	1
ChrX	101183681	101183682			0	21	0.8	5	0.8	0.000334448	1
ChrX	141156887	141156888	Zcchc16		0	28	0.666667	6	0.666667	0.000323443	1
ChrX	143803781	143803782			0	18	0.666667	6	0.666667	0.00141163	1
ChrX	151495541	151495542	Magea5		0	20	0.666667	6	0.666667	0.00100334	1
ChrX	152058155	152058156		Ptchd1	0	37	0.857143	7	0.857143	9.91635e-07	0.306167
ChrX	152058156	152058157		Ptchd1	0	37	0.857143	7	0.857143	9.91635e-07	0.306167
	Bold highlighted denotes methylation exclusively in the CpG islands.
