# Supplementary material for: DNA Methylation Profiling at Single-Base Resolution Reveals Gestational Folic Acid Supplementation Influences the Epigenome of Mouse Offspring Cerebellum
Source: Front Neurosci. 2016 May 3;10:168. doi: 10.3389/fnins.2016.00168 (PMC4854024; doi:10.3389/fnins.2016.00168)
Supplement: Table S4 — Genes in male offspring from high maternal folic acid (HMFA) diet, which exhibited hypo methylation (P < 0.05) compared with genes in female offspring from low maternal folic acid (LMFA) in CpG/CHG/CHH contexts. [file Table4.XLS]

## Sheet: FCB-04vs4-Hypo-CpG
Table S4 Genes in male offspring from high maternal folic acid (HMFA) diet, which exhibited hypo methylation (P < 0.05) compared with genes in female offspring from low maternal folic acid (LMFA) in CpG contexts.
Chromosome	Chromosome start	Chromosome end	Gene_name	Promoter	CB-04 Female meth_ratio	CB-04 Female total CpG	CB-4 Female meth_ratio	CB-4 Female total CpG	Meth diff	pvalue	adj pvalue
Chr1	29819658	29819659			1	11	0.142857	7	-0.857143	0.000377074	0.489116
Chr1	45149406	45149407			0.909091	22	0	5	-0.909091	0.000260126	0.400075
Chr1	48603126	48603127			0.714286	7	0	5	-0.714286	0.0277778	1
Chr1	57925813	57925814	Spats2l		0.948718	78	0.2	5	-0.748718	0.000182749	0.32966
Chr1	58361200	58361201	Aox3l1		0.855072	69	0	6	-0.855072	3.97697e-05	0.123222
Chr1	74520535	74520536	Usp37		0.736842	19	0	9	-0.736842	0.00057971	0.615859
Chr1	74729803	74729804	Ttll4		1	13	0.285714	7	-0.714286	0.00135449	0.928555
Chr1	74853164	74853165			0.75	28	0	5	-0.75	0.00333704	1
Chr1	77253177	77253178			0.8	10	0	7	-0.8	0.00226244	1
Chr1	80780961	80780962			0.8	50	0	6	-0.8	0.00024664	0.38886
Chr1	82530561	82530562	Col4a4		0.954545	22	0.2	5	-0.754545	0.00137495	0.935952
Chr1	83125283	83125284			0.888889	9	0.125	8	-0.763889	0.0033731	1
Chr1	84084388	84084389	Pid1		0.916667	12	0.2	5	-0.716667	0.00985779	1
Chr1	99762442	99762443	Pam		1	7	0.2	5	-0.8	0.010101	1
Chr1	104698687	104698688			1	6	0.285714	7	-0.714286	0.020979	1
Chr1	105316216	105316217			0.722222	36	0	6	-0.722222	0.00152656	0.980266
Chr1	111162524	111162525			0.875	8	0.111111	9	-0.763889	0.0033731	1
Chr1	121080700	121080701			1	10	0.2	5	-0.8	0.003663	1
Chr1	142825231	142825232			1	5	0.285714	7	-0.714286	0.0277778	1
Chr1	153925921	153925922	1700025G04Rik		0.714286	7	0	5	-0.714286	0.0277778	1
Chr1	155347685	155347686			0.75	12	0	5	-0.75	0.00904977	1
Chr1	156396294	156396295	Cacna1e		0.904762	21	0	5	-0.904762	0.000319246	0.452987
Chr1	161666551	161666552	Tnr		0.818182	22	0.1	10	-0.718182	0.000215013	0.36266
Chr1	166501543	166501544			0.909091	11	0.2	5	-0.709091	0.0128205	1
Chr1	180871975	180871976			0.941176	17	0.2	5	-0.741176	0.00326574	1
Chr1	181702053	181702054	Ahctf1		0.8125	32	0	5	-0.8125	0.00105988	0.823682
Chr1	186636159	186636160		Mosc1	0.913043	23	0.2	5	-0.713043	0.0034188	1
Chr2	4839326	4839327		Phyh	0.809524	21	0	7	-0.809524	0.000278707	0.415736
Chr2	5011824	5011825			1	13	0.25	8	-0.75	0.000515996	0.584538
Chr2	10013787	10013788	Kin		1	26	0.25	8	-0.75	2.08193e-05	0.0774106
Chr2	18489264	18489265			0.818182	11	0	5	-0.818182	0.00480769	1
Chr2	28361794	28361795			0.875	32	0	6	-0.875	7.60682e-05	0.192531
Chr2	29057731	29057732	Ntng2		1	9	0.272727	11	-0.727273	0.00138128	0.937561
Chr2	29202894	29202895	Med27		1	10	0.2	5	-0.8	0.003663	1
Chr2	35084950	35084951			0.826087	23	0	5	-0.826087	0.00128205	0.908371
Chr2	38797152	38797153	Olfml2a		0.780822	73	0	6	-0.780822	0.000268428	0.405518
Chr2	51919699	51919700			1	8	0	5	-1	0.000777001	0.719192
Chr2	52727321	52727322	Fmnl2		0.923077	13	0.2	5	-0.723077	0.00770308	1
Chr2	52805515	52805516	Fmnl2		1	13	0.142857	7	-0.857143	0.000180599	0.328005
Chr2	64971957	64971958	Cobll1		1	13	0.2	5	-0.8	0.00163399	0.999512
Chr2	65261817	65261818			0.736842	19	0	7	-0.736842	0.00120401	0.879499
Chr2	78824491	78824492			0.769231	13	0	7	-0.769231	0.00309598	1
Chr2	79083238	79083239			0.8	30	0	6	-0.8	0.000474383	0.560051
Chr2	83771010	83771011	Zswim2		1	5	0.2	5	-0.8	0.047619	1
Chr2	84035282	84035283			0.722222	36	0	6	-0.722222	0.00152656	0.980266
Chr2	84342004	84342005	Gm13710		1	6	0.285714	7	-0.714286	0.020979	1
Chr2	97777768	97777769			1	6	0.272727	11	-0.727273	0.00904977	1
Chr2	114306027	114306028			1	21	0.2	5	-0.8	0.000334448	0.463179
Chr2	126148783	126148784	Atp8b4		0.789474	19	0	6	-0.789474	0.00118577	0.872461
Chr2	127378587	127378588			0.863636	22	0.125	8	-0.738636	0.00041774	0.521525
Chr2	135362060	135362061			0.833333	6	0	6	-0.833333	0.0151515	1
Chr2	152994674	152994675	Tm9sf4		0.72	25	0	6	-0.72	0.00233063	1
Chr2	153650097	153650098			0.928571	14	0.2	5	-0.728571	0.00610595	1
Chr2	155441200	155441201	Myh7b		0.846154	26	0.111111	9	-0.735043	0.000164359	0.311921
Chr2	164945751	164945752	Cdh22		1	9	0.2	5	-0.8	0.004995	1
Chr2	168751996	168751997	Zfp64		0.733333	15	0	5	-0.733333	0.00812693	1
Chr2	169065179	169065180			0.95	20	0.2	10	-0.75	6.36046e-05	0.170945
Chr2	177982190	177982191	Phactr3		0.75	8	0	6	-0.75	0.00965701	1
Chr3	7349320	7349321			1	12	0.285714	7	-0.714286	0.00180599	1
Chr3	8451723	8451724			0.851852	27	0.111111	9	-0.740741	0.000128527	0.27117
Chr3	30091659	30091660			1	28	0.25	8	-0.75	1.43753e-05	0.0581733
Chr3	32849695	32849696	Pex5l		0.913043	23	0.2	10	-0.713043	0.000125496	0.267397
Chr3	68408960	68408961	Iqcj-schip1		0.8	15	0	9	-0.8	0.000336519	0.463934
Chr3	70658485	70658486			0.9375	16	0.2	5	-0.7375	0.00398054	1
Chr3	70658684	70658685			0.941176	17	0.2	5	-0.741176	0.00326574	1
Chr3	79506033	79506034	Rxfp1		0.736842	19	0	5	-0.736842	0.00592885	1
Chr3	81765824	81765825	Tdo2		0.916667	12	0.2	5	-0.716667	0.00985779	1
Chr3	83792545	83792546	D930015E06Rik		0.705882	17	0	5	-0.705882	0.00956938	1
Chr3	84249085	84249086	Fhdc1		1	6	0.2	5	-0.8	0.0151515	1
Chr3	88550581	88550582	Syt11		1	9	0.166667	6	-0.833333	0.001998	1
Chr3	89248145	89248146	Pbxip1		1	13	0.2	5	-0.8	0.00163399	0.999512
Chr3	89825296	89825297	Ubap2l		1	12	0.2	5	-0.8	0.00210084	1
Chr3	97935188	97935189	Notch2		0.9375	32	0.2	5	-0.7375	0.00108053	0.833641
Chr3	100553222	100553223			0.741935	31	0	8	-0.741935	0.000209188	0.355652
Chr3	134491102	134491103		Tacr3	1	8	0	6	-1	0.000333	0.462076
Chr3	137490977	137490978			0.772727	22	0	6	-0.772727	0.00122631	0.889963
Chr3	140720258	140720259			1	5	0.2	5	-0.8	0.047619	1
Chr3	142401439	142401440	Ccbl2		0.933333	15	0	5	-0.933333	0.000386997	0.497741
Chr3	143665609	143665610			1	28	0.25	8	-0.75	1.43753e-05	0.0581733
Chr3	145682915	145682916	Syde2		1	6	0.2	5	-0.8	0.0151515	1
Chr3	148779163	148779164			0.75	20	0	5	-0.75	0.00474308	1
Chr3	154234678	154234679			0.736842	19	0	7	-0.736842	0.00120401	0.879499
Chr4	6159004	6159005			1	6	0.2	5	-0.8	0.0151515	1
Chr4	8706129	8706130	Chd7		0.8	15	0	5	-0.8	0.00361197	1
Chr4	10681678	10681679	1700123O12Rik		0.764706	34	0	5	-0.764706	0.00223532	1
Chr4	30607251	30607252	4930556G01Rik		0.897436	39	0	6	-0.897436	2.57825e-05	0.0898812
Chr4	45736431	45736432	Gm829		0.837838	37	0	6	-0.837838	0.000151564	0.297237
Chr4	46832527	46832528	Gabbr2		0.745763	59	0	8	-0.745763	7.51743e-05	0.191717
Chr4	62720327	62720328	Zfp618		1	18	0.166667	6	-0.833333	0.000141163	0.286247
Chr4	79492233	79492234			0.8	5	0	5	-0.8	0.047619	1
Chr4	82658432	82658433	Frem1		0.9	10	0.125	8	-0.775	0.00287947	1
Chr4	83661659	83661660			0.789474	38	0	6	-0.789474	0.000425411	0.526777
Chr4	86359014	86359015			0.954545	22	0.2	5	-0.754545	0.00137495	0.935952
Chr4	103509009	103509010			0.75	12	0	8	-0.75	0.00138128	0.937561
Chr4	106252230	106252231	Dhcr24		0.928571	14	0.166667	6	-0.761905	0.00219298	1
Chr4	112651975	112651976	Skint6		1	5	0	5	-1	0.00793651	1
Chr4	117123776	117123777	Rnf220		0.9375	16	0.2	5	-0.7375	0.00398054	1
Chr4	123931024	123931025			0.741935	31	0	5	-0.741935	0.00341387	1
Chr4	124073265	124073266			0.78125	64	0	5	-0.78125	0.00103466	0.814485
Chr4	128467296	128467297	Zfp362		1	6	0.285714	14	-0.714286	0.0108359	1
Chr4	131123578	131123579			0.9	10	0	8	-0.9	0.000411353	0.516703
Chr4	132064016	132064017	Sesn2		1	9	0.2	5	-0.8	0.004995	1
Chr4	132542497	132542498	Fgr		0.866667	45	0	5	-0.866667	0.000218052	0.365469
Chr4	137215396	137215397			1	12	0.285714	7	-0.714286	0.00180599	1
Chr4	137400001	137400002			0.75	12	0	6	-0.75	0.00904977	1
Chr4	138657543	138657544			0.923077	13	0.2	5	-0.723077	0.00770308	1
Chr4	139195648	139195649	Aldh4a1		1	7	0.125	8	-0.875	0.0013986	0.940917
Chr4	142639723	142639724			0.941176	17	0.166667	6	-0.77451	0.00102034	0.811921
Chr4	147260882	147260883	Mfn2		1	8	0.142857	7	-0.857143	0.0013986	0.940917
Chr4	147630927	147630928	Ptchd2		0.75	20	0	9	-0.75	0.0001999	0.346163
Chr4	147935706	147935707	Exosc10		1	12	0.2	5	-0.8	0.00210084	1
Chr4	152613229	152613230			0.722222	36	0	7	-0.722222	0.000603523	0.632525
Chr4	154465961	154465962	Morn1		1	5	0.2	5	-0.8	0.047619	1
Chr5	3936449	3936450	Akap9		0.705882	17	0	5	-0.705882	0.00956938	1
Chr5	4009138	4009139	Akap9		0.791667	24	0	5	-0.791667	0.00212202	1
Chr5	5486776	5486777			0.8125	16	0.111111	9	-0.701389	0.00213757	1
Chr5	20322815	20322816	Phtf2		1	9	0.2	5	-0.8	0.004995	1
Chr5	24097911	24097912	Chpf2	Mir671	0.928571	28	0.2	5	-0.728571	0.00173172	1
Chr5	24817612	24817613	Mll3		0.75	8	0	8	-0.75	0.00699301	1
Chr5	31180852	31180853			1	6	0	5	-1	0.0021645	1
Chr5	50119272	50119273			0.857143	7	0.125	8	-0.732143	0.010101	1
Chr5	53018586	53018587			0.777778	18	0	6	-0.777778	0.00156022	0.987465
Chr5	64449771	64449772			0.888889	9	0.166667	6	-0.722222	0.010989	1
Chr5	65429278	65429279	Fam114a1		1	22	0.285714	7	-0.714286	0.000176835	0.324904
Chr5	65918330	65918331			0.941176	17	0.125	8	-0.816176	0.000126667	0.268817
Chr5	89286483	89286484			0.875	48	0	6	-0.875	3.57763e-05	0.112987
Chr5	94332749	94332750			1	5	0.25	8	-0.75	0.020979	1
Chr5	104497882	104497883			1	12	0.166667	6	-0.833333	0.00070028	0.684396
Chr5	114487318	114487319	Svop		0.772727	22	0	5	-0.772727	0.00312152	1
Chr5	116789171	116789172			0.933333	15	0.166667	6	-0.766667	0.00167699	1
Chr5	117738574	117738575		Pebp1	1	11	0.285714	7	-0.714286	0.00245098	1
Chr5	123596474	123596475	Setd1b		0.75	12	0	5	-0.75	0.00904977	1
Chr5	124508636	124508637			1	5	0.285714	7	-0.714286	0.0277778	1
Chr5	124746310	124746311	Mphosph9		0.916667	12	0.2	5	-0.716667	0.00985779	1
Chr5	127487114	127487115			0.73913	23	0	5	-0.73913	0.00470085	1
Chr5	128363720	128363721	Tmem132d		0.833333	6	0.111111	9	-0.722222	0.010989	1
Chr5	129221096	129221097			0.72	50	0	8	-0.72	0.000166825	0.315367
Chr5	130719648	130719649			0.769231	13	0	5	-0.769231	0.00653595	1
Chr5	136751019	136751020	Cux1		0.9375	16	0.2	5	-0.7375	0.00398054	1
Chr5	137599254	137599255			0.857143	7	0	5	-0.857143	0.0151515	1
Chr5	139810377	139810378			0.916667	12	0.2	5	-0.716667	0.00985779	1
Chr5	142919869	142919870	Foxk1		0.775	40	0	8	-0.775	6.44231e-05	0.171666
Chr5	144323019	144323020	2810453I06Rik		0.888889	18	0	6	-0.888889	0.00020803	0.354817
Chr6	11471318	11471319			0.888889	9	0	8	-0.888889	0.000411353	0.516703
Chr6	36349954	36349955	Chrm2		0.75	20	0	7	-0.75	0.000891862	0.7714
Chr6	38280140	38280141	Zc3hav1		1	11	0.166667	6	-0.833333	0.000969619	0.795349
Chr6	38820767	38820768	Hipk2		0.730769	26	0	6	-0.730769	0.00189364	1
Chr6	39270430	39270431			1	15	0.25	8	-0.75	0.000277373	0.414909
Chr6	48991624	48991625	Gpnmb		1	5	0	7	-1	0.00126263	0.902796
Chr6	49373595	49373596	Stk31		0.785714	14	0	6	-0.785714	0.00216718	1
Chr6	50273018	50273019	Osbpl3		0.96	25	0.2	5	-0.76	0.000884173	0.770299
Chr6	55633734	55633735		Gm3279	0.923077	13	0.2	5	-0.723077	0.00770308	1
Chr6	59242718	59242719			0.818182	44	0	6	-0.818182	0.000188978	0.336917
Chr6	66716318	66716319			1	12	0.25	8	-0.75	0.000722394	0.695136
Chr6	69753304	69753305			1	6	0.2	10	-0.8	0.00699301	1
Chr6	73194368	73194369			0.714286	14	0	6	-0.714286	0.0108359	1
Chr6	73862075	73862076			0.833333	48	0	6	-0.833333	0.000116273	0.256391
Chr6	82995183	82995184	Loxl3		1	5	0.2	5	-0.8	0.047619	1
Chr6	87446252	87446253	Arhgap25		0.909091	11	0.2	5	-0.709091	0.0128205	1
Chr6	89014704	89014705			0.933333	15	0.2	5	-0.733333	0.00490196	1
Chr6	102583541	102583542			1	9	0.2	5	-0.8	0.004995	1
Chr6	104214230	104214231			1	13	0.2	5	-0.8	0.00163399	0.999512
Chr6	118362833	118362834	Bms1		0.846154	13	0	5	-0.846154	0.00245098	1
Chr6	120916108	120916109	Mical3		0.833333	36	0	5	-0.833333	0.000616495	0.640132
Chr6	131911828	131911829			1	12	0.25	8	-0.75	0.000722394	0.695136
Chr6	140243917	140243918			0.894737	19	0.142857	7	-0.75188	0.000778352	0.719192
Chr6	140396679	140396680	Plekha5		0.708333	24	0	5	-0.708333	0.00666919	1
Chr6	141354006	141354007	Pde3a		1	6	0.111111	9	-0.888889	0.0013986	0.940917
Chr6	146692890	146692891	Stk38l		0.916667	24	0.2	5	-0.716667	0.00295567	1
Chr7	5709133	5709134			0.75	12	0	6	-0.75	0.00904977	1
Chr7	6347721	6347722	Zfp28		1	14	0	6	-1	2.57998e-05	0.0898812
Chr7	7093816	7093817			0.96875	32	0.222222	9	-0.746528	1.21509e-05	0.0511155
Chr7	23315796	23315797			0.875	8	0	8	-0.875	0.0013986	0.940917
Chr7	25118236	25118237	1700008P20Rik		0.939394	33	0.2	5	-0.739394	0.000968239	0.795349
Chr7	26106663	26106664	Megf8		0.857143	7	0	7	-0.857143	0.004662	1
Chr7	30239947	30239948	Sipa1l3		1	6	0.2	5	-0.8	0.0151515	1
Chr7	31796807	31796808			0.833333	6	0	7	-0.833333	0.004662	1
Chr7	35563119	35563120	Chst8		1	11	0.2	5	-0.8	0.00274725	1
Chr7	39038256	39038257			1	7	0.285714	7	-0.714286	0.020979	1
Chr7	49463681	49463682			1	7	0.2	5	-0.8	0.010101	1
Chr7	52931851	52931852			0.884615	26	0.166667	6	-0.717949	0.00151403	0.976593
Chr7	71266981	71266982			0.948718	39	0.2	5	-0.748718	0.000530383	0.593055
Chr7	71957841	71957842	Fam189a1		0.714286	7	0	5	-0.714286	0.0277778	1
Chr7	74345111	74345112			0.714286	14	0	5	-0.714286	0.0108359	1
Chr7	80751319	80751320			1	5	0.2	5	-0.8	0.047619	1
Chr7	83168571	83168572			1	7	0.2	5	-0.8	0.010101	1
Chr7	85732191	85732192	E430016F16Rik		0.769231	52	0	6	-0.769231	0.000458649	0.547549
Chr7	89877909	89877910	Eftud1		0.875	16	0	6	-0.875	0.00037527	0.488576
Chr7	100617348	100617349			0.769231	13	0	7	-0.769231	0.00309598	1
Chr7	113812891	113812892			1	5	0.2	5	-0.8	0.047619	1
Chr7	121289125	121289126			0.9	10	0	6	-0.9	0.000874126	0.76539
Chr7	123327002	123327003	Plekha7		0.833333	18	0	5	-0.833333	0.00166424	1
Chr7	129087385	129087386	Cog7		0.939394	33	0.2	5	-0.739394	0.000968239	0.795349
Chr7	134253976	134253977	Qprt		0.769231	13	0	5	-0.769231	0.00653595	1
Chr7	135687279	135687280	Bag3		0.8	10	0	5	-0.8	0.00699301	1
Chr7	137085031	137085032			1	8	0.2	5	-0.8	0.00699301	1
Chr7	143376327	143376328			1	11	0.2	5	-0.8	0.00274725	1
Chr8	5596715	5596716			1	6	0.2	5	-0.8	0.0151515	1
Chr8	5643304	5643305			0.8	15	0	5	-0.8	0.00361197	1
Chr8	9108220	9108221			0.888889	9	0.166667	6	-0.722222	0.010989	1
Chr8	9770007	9770008	Fam155a		0.909091	11	0.2	5	-0.709091	0.0128205	1
Chr8	11386547	11386548	Col4a2		0.714286	7	0	6	-0.714286	0.020979	1
Chr8	13798875	13798876			1	5	0.2	5	-0.8	0.047619	1
Chr8	22272657	22272658		Gm15284	1	6	0.2	5	-0.8	0.0151515	1
Chr8	35215679	35215680		Tmem66	0.8125	16	0	7	-0.8125	0.000489482	0.572579
Chr8	43869784	43869785			0.93617	47	0.142857	7	-0.793313	2.15471e-05	0.0794889
Chr8	49631991	49631992	Tenm3		0.8	5	0	7	-0.8	0.010101	1
Chr8	51443215	51443216			0.9375	32	0.222222	9	-0.715278	5.1792e-05	0.147804
Chr8	51703941	51703942			1	7	0.285714	7	-0.714286	0.020979	1
Chr8	53989373	53989374			1	6	0	6	-1	0.0021645	1
Chr8	55861125	55861126			0.809524	21	0	6	-0.809524	0.000709435	0.68923
Chr8	60939555	60939556	Galntl6		0.923077	13	0.2	5	-0.723077	0.00770308	1
Chr8	81094756	81094757	Slc10a7		1	6	0.2	5	-0.8	0.0151515	1
Chr8	89252604	89252605	Siah1a		0.777778	27	0	10	-0.777778	2.29897e-05	0.082942
Chr8	92847937	92847938	Tox3		0.714286	42	0	8	-0.714286	0.000234634	0.381253
Chr8	93065889	93065890			1	11	0.2	10	-0.8	0.000221141	0.367226
Chr8	95194391	95194392			0.875	8	0.173913	23	-0.701087	0.000857553	0.758681
Chr8	96572670	96572671	Ogfod1		1	12	0	5	-1	0.000161603	0.309064
Chr8	99365977	99365978			0.772727	44	0	6	-0.772727	0.000503943	0.57952
Chr8	99811386	99811387			1	13	0.285714	7	-0.714286	0.00135449	0.928555
Chr8	108732125	108732126	Slc7a6os		1	5	0.285714	7	-0.714286	0.0277778	1
Chr8	108927635	108927636			1	10	0.214286	14	-0.785714	0.000151434	0.297237
Chr8	110592245	110592246			0.833333	18	0.0909091	11	-0.742424	0.000260772	0.400471
Chr8	112334093	112334094	Ap1g1		0.8	10	0	6	-0.8	0.00699301	1
Chr8	115440123	115440124			0.833333	12	0.125	8	-0.708333	0.00452489	1
Chr8	117029345	117029346	Wwox		0.888889	9	0	5	-0.888889	0.002997	1
Chr8	117340644	117340645	Wwox		0.8125	48	0	6	-0.8125	0.000193788	0.341366
Chr8	119585187	119585188	Pkd1l2		0.777778	9	0	5	-0.777778	0.020979	1
Chr8	121359643	121359644	Cdh13		0.866667	15	0.142857	7	-0.72381	0.00234544	1
Chr8	123920465	123920466			0.727273	11	0	7	-0.727273	0.00402212	1
Chr8	124976024	124976025		LOC319574	0.818182	22	0	6	-0.818182	0.000557414	0.60777
Chr8	125748195	125748196		Cdk10	0.714286	14	0	7	-0.714286	0.00386997	1
Chr8	126131414	126131415			1	7	0.285714	7	-0.714286	0.020979	1
Chr8	127197486	127197487	Ttc13		0.857143	7	0	5	-0.857143	0.0151515	1
Chr9	3679324	3679325	Gucy1a2		0.833333	6	0.125	8	-0.708333	0.025641	1
Chr9	12283434	12283435			0.8	5	0	6	-0.8	0.0151515	1
Chr9	14115583	14115584	Sesn3		0.909091	11	0.2	5	-0.709091	0.0128205	1
Chr9	29330273	29330274	Ntm		1	9	0.285714	7	-0.714286	0.00480769	1
Chr9	38434781	38434782			0.95	20	0.2	5	-0.75	0.001901	1
Chr9	42468380	42468381	Grik4		0.791667	48	0	7	-0.791667	9.58371e-05	0.225413
Chr9	44242052	44242053			0.882353	51	0	6	-0.882353	2.54628e-05	0.089439
Chr9	46026236	46026237	Sik3		1	5	0.25	8	-0.75	0.020979	1
Chr9	54915832	54915833			0.75	8	0	5	-0.75	0.020979	1
Chr9	56554235	56554236			0.857143	21	0.111111	9	-0.746032	0.000222965	0.368768
Chr9	57162797	57162798			0.92	25	0.2	5	-0.72	0.00256831	1
Chr9	57644518	57644519	Arid3b		1	8	0.2	5	-0.8	0.00699301	1
Chr9	60464266	60464267	Lrrc49		0.888889	9	0.166667	6	-0.722222	0.010989	1
Chr9	61571748	61571749			1	8	0	6	-1	0.000333	0.462076
Chr9	65123337	65123338	Cilp		1	5	0	6	-1	0.0021645	1
Chr9	72319851	72319852	Tex9		0.727273	11	0	5	-0.727273	0.025641	1
Chr9	77219016	77219017	5730403I07Rik		1	5	0.285714	7	-0.714286	0.0277778	1
Chr9	92114977	92114978			0.727273	22	0	7	-0.727273	0.00109945	0.837312
Chr9	96947728	96947729			0.923077	26	0	5	-0.923077	0.000123594	0.26477
Chr9	96947729	96947730			0.755102	49	0	5	-0.755102	0.00195667	1
Chr9	98608668	98608669			0.888889	9	0.166667	6	-0.722222	0.010989	1
Chr9	102740985	102740986	Ryk		0.916667	12	0.2	5	-0.716667	0.00985779	1
Chr9	119439199	119439200	Scn5a		0.833333	36	0	6	-0.833333	0.000176141	0.3249
Chr9	120398154	120398155			0.714286	14	0	6	-0.714286	0.0108359	1
Chr9	120808209	120808210			0.846154	13	0	7	-0.846154	0.000464396	0.552242
Chr10	15288323	15288324			0.9	10	0.125	8	-0.775	0.00287947	1
Chr10	23669738	23669739	Taar3		0.756098	41	0	5	-0.756098	0.00219077	1
Chr10	25733963	25733964	Tmem200a		1	6	0.285714	7	-0.714286	0.020979	1
Chr10	28246774	28246775	Ptprk		1	18	0.2	5	-0.8	0.000564653	0.612652
Chr10	39694969	39694970	BC021785		0.875	16	0	6	-0.875	0.00037527	0.488576
Chr10	43622239	43622240	Rtn4ip1	Qrsl1	1	6	0.25	8	-0.75	0.00965701	1
Chr10	48108283	48108284			0.909091	22	0	5	-0.909091	0.000260126	0.400075
Chr10	54339582	54339583			0.853659	41	0	6	-0.853659	8.6053e-05	0.210438
Chr10	61400795	61400796	Col13a1		0.714286	21	0	5	-0.714286	0.00702341	1
Chr10	76912621	76912622			0.9	10	0.166667	6	-0.733333	0.00761738	1
Chr10	77078422	77078423	Sumo3		0.833333	12	0	5	-0.833333	0.00339367	1
Chr10	80922417	80922418	Celf5		0.74359	78	0	6	-0.74359	0.000566397	0.612652
Chr10	81004710	81004711	Gna11		0.857143	7	0	5	-0.857143	0.0151515	1
Chr10	87109321	87109322			1	8	0.2	5	-0.8	0.00699301	1
Chr10	88168693	88168694			0.875	32	0	6	-0.875	7.60682e-05	0.192531
Chr10	89835650	89835651	Anks1b		0.923077	13	0.166667	6	-0.75641	0.00291169	1
Chr10	114980556	114980557	Lgr5		0.88	25	0	6	-0.88	0.000114087	0.253227
Chr10	115153743	115153744			1	7	0.1875	16	-0.8125	0.000489482	0.572579
Chr10	116879296	116879297			0.818182	22	0	6	-0.818182	0.000557414	0.60777
Chr10	124287266	124287267			0.916667	12	0.0769231	13	-0.839744	3.26904e-05	0.106562
Chr10	125811164	125811165			1	16	0.2	5	-0.8	0.000835422	0.746548
Chr10	126128831	126128832			0.818182	44	0	6	-0.818182	0.000188978	0.336917
Chr11	5499385	5499386	Ankrd36		1	6	0	5	-1	0.0021645	1
Chr11	17952487	17952488			1	17	0.166667	6	-0.833333	0.000178311	0.325471
Chr11	33408407	33408408	Ranbp17		0.705882	51	0	6	-0.705882	0.00149536	0.971025
Chr11	53516716	53516717	Rad50		0.9	20	0	6	-0.9	0.000121618	0.262817
Chr11	57537664	57537665	Galnt10		0.909091	22	0.2	5	-0.709091	0.00397622	1
Chr11	63520504	63520505			0.875	8	0.173913	23	-0.701087	0.000857553	0.758681
Chr11	69160274	69160275	Chd3		0.764706	34	0	6	-0.764706	0.000782361	0.719483
Chr11	70356564	70356565	Pld2		0.9	10	0	6	-0.9	0.000874126	0.76539
Chr11	79607058	79607059			1	7	0.2	5	-0.8	0.010101	1
Chr11	82700770	82700771	Rad51l3		0.75	8	0	6	-0.75	0.00965701	1
Chr11	83233032	83233033	Rasl10b		0.909091	11	0.2	5	-0.709091	0.0128205	1
Chr11	84467429	84467430			0.888889	9	0.166667	6	-0.722222	0.010989	1
Chr11	86818782	86818783			0.884615	26	0.166667	6	-0.717949	0.00151403	0.976593
Chr11	97677081	97677082	Lasp1		0.8	50	0	6	-0.8	0.00024664	0.38886
Chr11	98223744	98223745	Stard3		1	9	0.263158	19	-0.736842	0.00057971	0.615859
Chr11	98442254	98442255			0.8	10	0	6	-0.8	0.00699301	1
Chr11	99008429	99008430	Ccr7		1	7	0.285714	7	-0.714286	0.020979	1
Chr11	100161545	100161546			0.857143	7	0.142857	7	-0.714286	0.0291375	1
Chr11	100170128	100170129			0.888889	27	0	5	-0.888889	0.000278087	0.415312
Chr11	100957464	100957465		Psmc3ip	0.75	20	0	5	-0.75	0.00474308	1
Chr11	101317358	101317359	Ifi35		1	18	0.2	5	-0.8	0.000564653	0.612652
Chr11	101595044	101595045	Dhx8		0.75	8	0	5	-0.75	0.020979	1
Chr11	116465048	116465049	Rhbdf2		0.857143	28	0	6	-0.857143	0.000156145	0.302705
Chr11	121109208	121109209	Narf		1	9	0.166667	6	-0.833333	0.001998	1
Chr12	4056438	4056439			0.714286	28	0	5	-0.714286	0.00542269	1
Chr12	23139258	23139259			1	6	0.25	8	-0.75	0.00965701	1
Chr12	23672139	23672140			0.875	8	0	6	-0.875	0.004662	1
Chr12	34751980	34751981	Hdac9		0.769231	13	0	6	-0.769231	0.00309598	1
Chr12	43667290	43667291			0.785714	14	0	6	-0.785714	0.00216718	1
Chr12	61734080	61734081			0.714286	7	0	7	-0.714286	0.020979	1
Chr12	68209043	68209044	Mdga2		1	10	0.25	8	-0.75	0.0015083	0.975086
Chr12	70954498	70954499	Map4k5		0.75	40	0	10	-0.75	1.79859e-05	0.069106
Chr12	71353707	71353708	Trim9		0.772727	22	0	5	-0.772727	0.00312152	1
Chr12	73071888	73071889	Daam1		1	10	0.2	5	-0.8	0.003663	1
Chr12	73096340	73096341			1	11	0.25	8	-0.75	0.00103199	0.814485
Chr12	75361175	75361176	Syt16		0.923077	13	0.2	5	-0.723077	0.00770308	1
Chr12	82432202	82432203	Slc8a3		0.933333	15	0.222222	9	-0.711111	0.00074646	0.706002
Chr12	106711894	106711895	D430019H16Rik		1	11	0.2	5	-0.8	0.00274725	1
Chr12	108319528	108319529			1	10	0	8	-1	2.2853e-05	0.0827802
Chr12	118075834	118075835	Ptprn2		0.714286	7	0	6	-0.714286	0.020979	1
Chr13	13129334	13129335			0.923077	13	0.2	5	-0.723077	0.00770308	1
Chr13	29955750	29955751			0.842105	19	0	5	-0.842105	0.00131752	0.917395
Chr13	30307002	30307003	Mboat1		1	22	0.25	8	-0.75	4.71559e-05	0.138069
Chr13	37403017	37403018			0.75	8	0	7	-0.75	0.00699301	1
Chr13	45614031	45614032	Gmpr		0.875	16	0.166667	6	-0.708333	0.0043156	1
Chr13	51105711	51105712			0.964286	28	0.2	5	-0.764286	0.000594094	0.625502
Chr13	53798837	53798838			0.909091	11	0.2	5	-0.709091	0.0128205	1
Chr13	59104661	59104662	Ntrk2		0.736842	38	0	10	-0.736842	2.82471e-05	0.0962026
Chr13	59341116	59341117			1	7	0.2	5	-0.8	0.010101	1
Chr13	65314176	65314177			0.77551	49	0	8	-0.77551	4.57404e-05	0.135515
Chr13	65720830	65720831			0.923077	13	0.2	5	-0.723077	0.00770308	1
Chr13	80989405	80989406			0.875	16	0	5	-0.875	0.00103199	0.814485
Chr13	95132493	95132494	Ap3b1		0.913043	23	0.2	5	-0.713043	0.0034188	1
Chr13	95132548	95132549	Ap3b1		0.913043	23	0.2	5	-0.713043	0.0034188	1
Chr13	95701926	95701927			0.894737	38	0	6	-0.894737	2.9749e-05	0.0990536
Chr13	101185468	101185469	Naip1		0.9	10	0	5	-0.9	0.001998	1
Chr13	103967028	103967029	Mast4		0.8	50	0	6	-0.8	0.00024664	0.38886
Chr13	114979149	114979150			1	7	0.2	5	-0.8	0.010101	1
Chr14	9562583	9562584			1	29	0.25	8	-0.75	1.20441e-05	0.0510079
Chr14	20774624	20774625	Gng2		0.894737	38	0	6	-0.894737	2.9749e-05	0.0990536
Chr14	20774638	20774639	Gng2		0.888889	36	0	6	-0.888889	4.00321e-05	0.123317
Chr14	27584174	27584175			0.793103	29	0	6	-0.793103	0.00056926	0.61308
Chr14	33443358	33443359	Prrxl1		1	6	0.25	8	-0.75	0.00965701	1
Chr14	35404318	35404319	Opn4		0.777778	9	0	5	-0.777778	0.020979	1
Chr14	35404321	35404322	Opn4		0.777778	9	0	5	-0.777778	0.020979	1
Chr14	40618606	40618607			0.857143	7	0.125	8	-0.732143	0.010101	1
Chr14	46322968	46322969			0.833333	12	0	6	-0.833333	0.0015083	0.975086
Chr14	47406430	47406431	Cnih		0.782609	46	0	6	-0.782609	0.000393349	0.503477
Chr14	55770315	55770316			1	27	0.2	5	-0.8	0.000139043	0.283766
Chr14	56457599	56457600			1	6	0.2	5	-0.8	0.0151515	1
Chr14	65211285	65211286	A930011O12Rik		0.9	10	0.111111	9	-0.788889	0.00109333	0.836899
Chr14	65355212	65355213	Kif13b		0.909091	11	0.142857	7	-0.766234	0.00245098	1
Chr14	65664223	65664224			0.736842	19	0	10	-0.736842	0.0001999	0.346163
Chr14	66877729	66877730	Ptk2b		0.833333	12	0.125	8	-0.708333	0.00452489	1
Chr14	76222955	76222956			0.928571	14	0.2	5	-0.728571	0.00610595	1
Chr14	77980200	77980201	Enox1		0.727273	11	0	7	-0.727273	0.00402212	1
Chr14	96427750	96427751			1	16	0.285714	7	-0.714286	0.00062409	0.643934
Chr14	96427815	96427816			0.75	16	0	7	-0.75	0.00134608	0.927228
Chr14	117379522	117379523	Gpc6		0.928571	14	0.222222	9	-0.706349	0.00104627	0.820591
Chr14	120004115	120004116	Hs6st3		0.923077	26	0.2	5	-0.723077	0.00224235	1
Chr14	122705447	122705448	Clybl		0.875	8	0	6	-0.875	0.004662	1
Chr14	124095169	124095170	Itgbl1		1	6	0.2	5	-0.8	0.0151515	1
Chr15	11520681	11520682			0.714286	21	0	9	-0.714286	0.00069965	0.684095
Chr15	22417917	22417918			1	7	0.285714	7	-0.714286	0.020979	1
Chr15	46145563	46145564			1	7	0.2	5	-0.8	0.010101	1
Chr15	59484858	59484859	Trib1		0.769231	13	0	7	-0.769231	0.00309598	1
Chr15	74224078	74224079			0.96	50	0.25	8	-0.71	1.81036e-05	0.0694331
Chr15	75478350	75478351			1	16	0.25	8	-0.75	0.00020803	0.354817
Chr15	77757285	77757286	Txn2		0.9375	16	0.2	10	-0.7375	0.000233634	0.380624
Chr15	84423471	84423472			0.705882	34	0	8	-0.705882	0.000370736	0.486827
Chr15	91250373	91250374	Slc2a13		1	9	0	8	-1	4.11353e-05	0.125445
Chr15	96488623	96488624			0.888889	9	0.111111	9	-0.777778	0.0033731	1
Chr15	96889721	96889722			0.888889	18	0.166667	6	-0.722222	0.00270439	1
Chr15	98539461	98539462	Ccdc65		0.714286	14	0	5	-0.714286	0.0108359	1
Chr15	99894111	99894112	Dip2b		0.818182	22	0	5	-0.818182	0.00156076	0.987465
Chr15	100337081	100337082	Tfcp2		0.857143	14	0	6	-0.857143	0.000722394	0.695136
Chr15	100546536	100546537	Galnt6		0.8	10	0	5	-0.8	0.00699301	1
Chr16	4721660	4721661			0.894737	19	0	5	-0.894737	0.000494071	0.57504
Chr16	9017623	9017624			0.714286	14	0	6	-0.714286	0.0108359	1
Chr16	18810892	18810893	Cdc45	Ufd1l	0.851852	54	0	6	-0.851852	5.99834e-05	0.164353
Chr16	28916385	28916386	Mb21d2		0.75	12	0	5	-0.75	0.00904977	1
Chr16	32480217	32480218	Osta		0.8	5	0	5	-0.8	0.047619	1
Chr16	33105144	33105145	Lmln	Mir1947	0.882353	34	0.125	8	-0.757353	8.80707e-05	0.213273
Chr16	42369598	42369599			0.941176	17	0.2	5	-0.741176	0.00326574	1
Chr16	47137759	47137760			0.894737	19	0	6	-0.894737	0.000158103	0.305111
Chr16	52254764	52254765	Alcam		1	36	0.2	5	-0.8	4.9373e-05	0.142599
Chr16	55834297	55834298	Nfkbiz		0.8	10	0	6	-0.8	0.00699301	1
Chr16	57842050	57842051			0.904762	21	0.166667	6	-0.738095	0.00144252	0.952786
Chr16	69893828	69893829			0.779661	59	0	7	-0.779661	9.95391e-05	0.231056
Chr16	73351899	73351900			0.785714	28	0	6	-0.785714	0.000687038	0.676683
Chr16	80313152	80313153			1	6	0.2	5	-0.8	0.0151515	1
Chr16	91187797	91187798			0.761905	21	0	5	-0.761905	0.00383095	1
Chr16	96370492	96370493	Wrb		0.769231	52	0	8	-0.769231	4.92336e-05	0.142599
Chr17	7362640	7362641			0.857143	7	0.1	10	-0.757143	0.00365076	1
Chr17	9072283	9072284	Pde10a		0.95122	41	0.25	8	-0.70122	5.16411e-05	0.147804
Chr17	10022952	10022953			0.777778	18	0	8	-0.777778	0.000316846	0.451679
Chr17	22825183	22825184			1	8	0	7	-1	0.0001554	0.302086
Chr17	27155570	27155571	Ggnbp1		0.8	5	0	10	-0.8	0.003663	1
Chr17	31542322	31542323	Pde9a		0.923077	13	0	6	-0.923077	0.000257998	0.397952
Chr17	37219653	37219654			0.944444	18	0.2	5	-0.744444	0.00270439	1
Chr17	41102612	41102613			1	7	0.2	5	-0.8	0.010101	1
Chr17	42326810	42326811			0.714286	14	0	5	-0.714286	0.0108359	1
Chr17	45313409	45313410			0.954545	22	0	6	-0.954545	1.85805e-05	0.0708787
Chr17	45674269	45674270	Tcte1		1	12	0.2	5	-0.8	0.00210084	1
Chr17	45951696	45951697			0.75	8	0	6	-0.75	0.00965701	1
Chr17	48306413	48306414			0.75	8	0	5	-0.75	0.020979	1
Chr17	52140966	52140967			1	8	0	5	-1	0.000777001	0.719192
Chr17	52688084	52688085			1	5	0.2	5	-0.8	0.047619	1
Chr17	52877489	52877490	Kcnh8		0.916667	12	0.2	5	-0.716667	0.00985779	1
Chr17	56059575	56059576			1	6	0.25	8	-0.75	0.00965701	1
Chr17	57292492	57292493			0.714286	28	0	10	-0.714286	9.25637e-05	0.220146
Chr17	68065252	68065253	Lama1		0.846154	26	0	7	-0.846154	7.72463e-05	0.193899
Chr17	68110443	68110444	Lama1		1	10	0.2	5	-0.8	0.003663	1
Chr17	81382278	81382279	Tmem178		0.904762	21	0.142857	7	-0.761905	0.000479714	0.565403
Chr17	88908354	88908355			0.75	12	0	5	-0.75	0.00904977	1
Chr18	3355957	3355958	Gm6225		0.714286	14	0	6	-0.714286	0.0108359	1
Chr18	14940838	14940839		Taf4b	0.857143	7	0	5	-0.857143	0.0151515	1
Chr18	46959977	46959978			1	9	0.285714	7	-0.714286	0.00480769	1
Chr18	61007786	61007787	Tcof1		1	5	0.166667	6	-0.833333	0.0151515	1
Chr18	65188940	65188941	Nedd4l		0.909091	11	0.166667	6	-0.742424	0.0054137	1
Chr18	69285902	69285903			0.944444	18	0.2	5	-0.744444	0.00270439	1
Chr18	70711554	70711555			0.913043	23	0.166667	6	-0.746377	0.000987327	0.80035
Chr18	80476983	80476984	Pqlc1		0.818182	11	0	6	-0.818182	0.00226244	1
Chr18	83808933	83808934			0.8	30	0	6	-0.8	0.000474383	0.560051
Chr18	83808997	83808998			0.870968	31	0.166667	6	-0.704301	0.00155369	0.987465
Chr18	84802764	84802765	Cndp1		0.909091	11	0.166667	6	-0.742424	0.0054137	1
Chr19	3404354	3404355	Mtl5		1	10	0.142857	7	-0.857143	0.000565611	0.612652
Chr19	7576096	7576097	Atl3		0.821429	28	0	5	-0.821429	0.00106179	0.824258
Chr19	10872950	10872951	Cd6		0.9	10	0.166667	6	-0.733333	0.00761738	1
Chr19	14988004	14988005			1	11	0.2	10	-0.8	0.000221141	0.367226
Chr19	20347106	20347107			0.896552	29	0.166667	6	-0.729885	0.000948767	0.788576
Chr19	28333662	28333663			0.827586	29	0	6	-0.827586	0.00028463	0.420446
Chr19	29187271	29187272	Rcl1		0.8	50	0	6	-0.8	0.00024664	0.38886
Chr19	36916937	36916938	Tnks2		1	10	0	6	-1	0.000124875	0.266609
Chr19	37583480	37583481			0.888889	9	0	5	-0.888889	0.002997	1
Chr19	38983747	38983748	Tbc1d12		1	5	0.2	5	-0.8	0.047619	1
Chr19	53612801	53612802	Dusp5		0.904762	42	0	6	-0.904762	1.71128e-05	0.0663502
Chr19	54323582	54323583			1	8	0.2	5	-0.8	0.00699301	1
Chr19	57598244	57598245			0.925926	27	0.166667	6	-0.759259	0.000499292	0.576664
Chr19	58294453	58294454			0.846154	13	0	6	-0.846154	0.00103199	0.814485
ChrX	5977529	5977530	Shroom4		0.8	20	0	6	-0.8	0.000912131	0.775384
ChrX	5977533	5977534	Shroom4		0.8	20	0	6	-0.8	0.000912131	0.775384
ChrX	7256769	7256770	Magix		0.727273	11	0	5	-0.727273	0.025641	1
ChrX	7651320	7651321	Suv39h1		0.75	8	0	13	-0.75	0.000515996	0.584538
ChrX	12070496	12070497			0.764706	17	0	5	-0.764706	0.00478469	1
ChrX	15715137	15715138			1	6	0.142857	7	-0.857143	0.004662	1
ChrX	18638001	18638002			0.866667	15	0.142857	7	-0.72381	0.00234544	1
ChrX	21625933	21625934			1	6	0.166667	6	-0.833333	0.0151515	1
ChrX	36192517	36192518	6030498E09Rik		0.777778	36	0	7	-0.777778	0.000199695	0.346163
ChrX	37395580	37395581			0.923077	13	0.2	10	-0.723077	0.000728105	0.697185
ChrX	50410378	50410379		C430049B03Rik	1	5	0.181818	11	-0.818182	0.00480769	1
ChrX	52961808	52961809			1	5	0.222222	9	-0.777778	0.020979	1
ChrX	66723638	66723639	Aff2		0.916667	12	0.2	5	-0.716667	0.00985779	1
ChrX	67441982	67441983			0.8	5	0	6	-0.8	0.0151515	1
ChrX	78248870	78248871			0.740741	27	0	5	-0.740741	0.00393294	1
ChrX	87645236	87645237			1	5	0	7	-1	0.00126263	0.902796
ChrX	95161674	95161675			0.8	10	0	5	-0.8	0.00699301	1
ChrX	100056695	100056696	1700031F05Rik		1	6	0.166667	6	-0.833333	0.0151515	1
ChrX	100636831	100636832	Tsix		0.75	8	0	7	-0.75	0.00699301	1
ChrX	111445755	111445756			1	10	0.2	5	-0.8	0.003663	1
ChrX	136811920	136811921			0.714286	14	0	6	-0.714286	0.0108359	1
ChrX	139117030	139117031	Tmem164		0.764706	17	0	7	-0.764706	0.000953471	0.790769
ChrX	139117042	139117043	Tmem164		0.764706	17	0	7	-0.764706	0.000953471	0.790769
ChrX	139117048	139117049	Tmem164		0.705882	17	0	7	-0.705882	0.00457666	1
ChrX	150681585	150681586			1	5	0.25	8	-0.75	0.020979	1
ChrX	161223450	161223451			0.75	12	0	6	-0.75	0.00904977	1
	Bold highlighted denotes methylation exclusively in the CpG islands.

## Sheet: FCB-04vs4-Hypo-CHG
Table S4 Genes in male offspring from high maternal folic acid (HMFA) diet, which exhibited hypo methylation (P < 0.05) compared with genes in female offspring from low maternal folic acid (LMFA) in CHG contexts.
Chromosome	Chromosome start	Chromosome end	Gene_name	Promoter	CB-04 Female meth_ratio	CB-04 Female total CpG	CB-4 Female meth_ratio	CB-4 Female total CpG	Meth diff	pvalue	adj pvalue
Chr1	5954162	5954163			0.5	8	0	13	-0.5	0.0116959	1
Chr1	13844002	13844003			0.25	12	0	19	-0.25	0.0489433	1
Chr1	40269614	40269615			0.230769	13	0	28	-0.230769	0.0268293	1
Chr1	48470312	48470313			0.272727	11	0	27	-0.272727	0.019559	1
Chr1	52997112	52997113	1700019D03Rik		1	8	0.333333	9	-0.666667	0.00904977	1
Chr1	64000110	64000111			0.25	20	0	24	-0.25	0.0142761	1
Chr1	78497606	78497607			0.6	5	0	7	-0.6	0.0454545	1
Chr1	84970869	84970870			0.307692	13	0	16	-0.307692	0.030104	1
Chr1	90233893	90233894	Trpm8		0.666667	12	0	9	-0.666667	0.00459973	1
Chr1	102427833	102427834			0.444444	9	0	13	-0.444444	0.0172249	1
Chr1	120219278	120219279	Mki67ip		0.227273	22	0	27	-0.227273	0.01381	1
Chr1	121941692	121941693	Sctr		0.375	8	0	18	-0.375	0.0215385	1
Chr1	121941700	121941701	Sctr		0.5	6	0	17	-0.5	0.0112931	1
Chr1	121941717	121941718	Sctr		0.3	10	0	24	-0.3	0.0200535	1
Chr1	121941725	121941726	Sctr		0.3	10	0	24	-0.3	0.0200535	1
Chr1	124608282	124608283			0.74359	78	0.4	40	-0.34359	0.00052504	1
Chr1	129630737	129630738	Acmsd		0.307692	13	0	18	-0.307692	0.0227237	1
Chr1	130786704	130786705			0.615385	13	0	6	-0.615385	0.0180599	1
Chr1	134274666	134274667	Tmcc2		0.363636	11	0	19	-0.363636	0.0120416	1
Chr1	137458929	137458930	Nav1		0.5	6	0	9	-0.5	0.043956	1
Chr1	160866996	160866997	Pappa2		0.428571	7	0	28	-0.428571	0.00534759	1
Chr1	170309991	170309992	Pbx1		0.285714	14	0	15	-0.285714	0.0421456	1
Chr1	176944836	176944837			0.5	6	0	13	-0.5	0.0206398	1
Chr1	184572921	184572922			0.230769	13	0	22	-0.230769	0.0436975	1
Chr2	9806521	9806522	4930412O13Rik		0.222222	9	0	32	-0.222222	0.0439024	1
Chr2	11427736	11427737	Pfkfb3		0.363636	11	0	13	-0.363636	0.0310559	1
Chr2	17773126	17773127			0.315789	19	0	15	-0.315789	0.0238954	1
Chr2	28048492	28048493		Olfm1	0.222222	18	0	22	-0.222222	0.0334829	1
Chr2	29179450	29179451			0.272727	11	0	27	-0.272727	0.019559	1
Chr2	30578751	30578752			0.25	8	0	31	-0.25	0.0377868	1
Chr2	31292149	31292150			0.447368	38	0	22	-0.447368	8.16108e-05	1
Chr2	32127356	32127357			0.25	12	0	33	-0.25	0.0155039	1
Chr2	34415594	34415595	Mapkap1		0.307692	13	0	16	-0.307692	0.030104	1
Chr2	36003588	36003589	Mrrf		0.294118	17	0	15	-0.294118	0.045641	1
Chr2	59495480	59495481	Tanc1		0.4	10	0	21	-0.4	0.00667408	1
Chr2	71248754	71248755	Hat1		0.238095	21	0	19	-0.238095	0.0485967	1
Chr2	79921661	79921662	Pde1a		0.272727	11	0	22	-0.272727	0.0302419	1
Chr2	86560496	86560497			0.333333	15	0	24	-0.333333	0.00521574	1
Chr2	93517541	93517542	Alx4		0.235294	17	0	18	-0.235294	0.0454545	1
Chr2	97714211	97714212			0.4	10	0	11	-0.4	0.0350877	1
Chr2	104968719	104968720	Wt1		0.266667	15	0	23	-0.266667	0.0184922	1
Chr2	115647732	115647733			0.257143	35	0	20	-0.257143	0.0190785	1
Chr2	121237676	121237677	Catsper2	Pdia3	0.363636	11	0	15	-0.363636	0.0220736	1
Chr2	136603119	136603120	Snap25		0.307692	13	0	18	-0.307692	0.0227237	1
Chr2	138489941	138489942			0.3	10	0	16	-0.3	0.0461538	1
Chr2	164942024	164942025	Cdh22		0.222222	18	0	27	-0.222222	0.0205376	1
Chr2	165611122	165611123	Zmynd8		0.235294	17	0	38	-0.235294	0.00697835	1
Chr2	165899338	165899339			0.428571	7	0	14	-0.428571	0.0263158	1
Chr2	172980633	172980634	Pck1		0.230769	13	0	21	-0.230769	0.0477941	1
Chr2	172980693	172980694	Pck1		0.230769	13	0	21	-0.230769	0.0477941	1
Chr2	173071167	173071168	Pmepa1		0.263158	19	0.0333333	30	-0.229825	0.0268862	1
Chr2	180820119	180820120	Kcnq2		0.222222	18	0	19	-0.222222	0.046332	1
Chr3	9174525	9174526			0.230769	13	0	22	-0.230769	0.0436975	1
Chr3	25694482	25694483	Nlgn1		0.238095	21	0	19	-0.238095	0.0485967	1
Chr3	27270745	27270746	Ghsr		0.227273	22	0	22	-0.227273	0.0484969	1
Chr3	28176710	28176711	Tnik		0.375	8	0	17	-0.375	0.0243478	1
Chr3	29687827	29687828			0.307692	13	0	17	-0.307692	0.0260901	1
Chr3	32558022	32558023			0.235294	17	0	28	-0.235294	0.0159737	1
Chr3	60681388	60681389			0.318182	22	0	13	-0.318182	0.0312308	1
Chr3	60681436	60681437			0.411765	17	0	11	-0.411765	0.023337	1
Chr3	64551833	64551834	Vmn2r-ps11		0.285714	14	0	23	-0.285714	0.0151563	1
Chr3	66474710	66474711			0.571429	7	0	11	-0.571429	0.0114379	1
Chr3	66783867	66783868	Shox2		0.230769	13	0	30	-0.230769	0.0231748	1
Chr3	66783875	66783876	Shox2		0.333333	9	0	26	-0.333333	0.0128342	1
Chr3	66783907	66783908	Shox2		0.307692	13	0.0344828	29	-0.27321	0.0258879	1
Chr3	84517941	84517942			0.266667	15	0	17	-0.266667	0.0379588	1
Chr3	88136392	88136393	Tmem79		0.363636	11	0.0454545	22	-0.318182	0.0325362	1
Chr3	88136467	88136468	Tmem79		0.4	10	0.0454545	22	-0.354545	0.0241935	1
Chr3	90773774	90773775			0.296875	64	0.0454545	22	-0.25142	0.01815	1
Chr3	93009923	93009924	Flg2		0.222222	9	0	32	-0.222222	0.0439024	1
Chr3	95583283	95583284	Rprd2		0.277778	18	0	19	-0.277778	0.019656	1
Chr3	98406011	98406012			0.285714	7	0	25	-0.285714	0.0423387	1
Chr3	100708519	100708520			0.263158	19	0	23	-0.263158	0.0136693	1
Chr3	105780719	105780720	Ovgp1		0.238095	21	0	26	-0.238095	0.0132658	1
Chr3	107881693	107881694	Ampd2		0.428571	7	0	12	-0.428571	0.0361197	1
Chr3	145708060	145708061	Wdr63		0.25	12	0	22	-0.25	0.0367647	1
Chr3	156394341	156394342	Negr1		0.230769	13	0	23	-0.230769	0.040056	1
Chr3	158281729	158281730			0.375	8	0	15	-0.375	0.0316206	1
Chr4	14859711	14859712	Gm11837		0.25	12	0	21	-0.25	0.0403226	1
Chr4	15278234	15278235			0.269231	26	0	19	-0.269231	0.0156059	1
Chr4	30739892	30739893	4930556G01Rik		0.428571	7	0	17	-0.428571	0.0172925	1
Chr4	40208835	40208836	Topors		0.25	16	0	17	-0.25	0.044477	1
Chr4	40649759	40649760	Aptx		0.25	24	0	36	-0.25	0.00268849	1
Chr4	43876133	43876134			0.3	10	0	26	-0.3	0.0168067	1
Chr4	56742025	56742026			0.26087	23	0.0384615	26	-0.222408	0.0410658	1
Chr4	72931036	72931037			0.363636	11	0	14	-0.363636	0.026087	1
Chr4	96206069	96206070	Cyp2j6		0.375	8	0.0454545	22	-0.329545	0.0475096	1
Chr4	103930530	103930531			0.285714	7	0	23	-0.285714	0.0482759	1
Chr4	117731935	117731936	St3gal3		0.4	5	0	17	-0.4	0.04329	1
Chr4	120725792	120725793	Col9a2		0.357143	14	0	14	-0.357143	0.0407407	1
Chr4	123326979	123326980	Macf1		0.571429	7	0	18	-0.571429	0.0027668	1
Chr4	124000465	124000466			0.5	6	0	9	-0.5	0.043956	1
Chr4	125927695	125927696	Mtap7d1		0.25	16	0	24	-0.25	0.0199147	1
Chr4	128246302	128246303			0.277778	18	0	27	-0.277778	0.00701284	1
Chr4	128246317	128246318			0.222222	18	0	27	-0.222222	0.0205376	1
Chr4	128246333	128246334			0.222222	18	0	25	-0.222222	0.0247954	1
Chr4	128246336	128246337			0.222222	18	0	25	-0.222222	0.0247954	1
Chr4	128246342	128246343			0.222222	18	0	25	-0.222222	0.0247954	1
Chr4	128246373	128246374			0.222222	18	0	27	-0.222222	0.0205376	1
Chr4	128246401	128246402			0.277778	18	0	27	-0.277778	0.00701284	1
Chr4	129651532	129651533			0.272727	11	0	21	-0.272727	0.0332661	1
Chr4	131473250	131473251			0.272727	11	0	18	-0.272727	0.045156	1
Chr4	131978441	131978442		Phactr4	0.444444	9	0	14	-0.444444	0.0142292	1
Chr4	131978444	131978445		Phactr4	0.444444	9	0	14	-0.444444	0.0142292	1
Chr4	131978451	131978452		Phactr4	0.444444	9	0	14	-0.444444	0.0142292	1
Chr4	131978454	131978455		Phactr4	0.444444	9	0	13	-0.444444	0.0172249	1
Chr4	134625073	134625074			0.272727	11	0	18	-0.272727	0.045156	1
Chr4	134727873	134727874	Runx3		0.272727	11	0	21	-0.272727	0.0332661	1
Chr4	134774443	134774444	Clic4		0.272727	11	0	32	-0.272727	0.0133701	1
Chr4	134774453	134774454	Clic4		0.272727	11	0.030303	33	-0.242424	0.0425411	1
Chr4	134774457	134774458	Clic4		0.272727	11	0	34	-0.272727	0.0116279	1
Chr4	139627239	139627240	Igsf21		0.333333	6	0	23	-0.333333	0.0369458	1
Chr4	140460062	140460063			0.272727	11	0	25	-0.272727	0.0231092	1
Chr4	140483847	140483848	Padi2		0.272727	11	0	23	-0.272727	0.0275735	1
Chr4	140858781	140858782	Epha2		0.3	10	0	17	-0.3	0.0410256	1
Chr4	140858786	140858787	Epha2		0.3	10	0	17	-0.3	0.0410256	1
Chr4	140858798	140858799	Epha2		0.3	10	0	17	-0.3	0.0410256	1
Chr4	140858846	140858847	Epha2		0.3	10	0	17	-0.3	0.0410256	1
Chr4	140858857	140858858	Epha2		0.3	10	0	17	-0.3	0.0410256	1
Chr4	140858875	140858876	Epha2		0.3	10	0	17	-0.3	0.0410256	1
Chr4	140858880	140858881	Epha2		0.3	10	0	17	-0.3	0.0410256	1
Chr4	141685604	141685605	Kazn		0.25	12	0	21	-0.25	0.0403226	1
Chr4	151993941	151993942			0.357143	14	0.0384615	26	-0.318681	0.0143433	1
Chr5	4730793	4730794			0.375	8	0	14	-0.375	0.0363636	1
Chr5	15011636	15011637			0.684211	19	0.0769231	13	-0.607287	0.000937918	1
Chr5	23025444	23025445	Srpk2		0.230769	13	0	21	-0.230769	0.0477941	1
Chr5	23025450	23025451	Srpk2		0.230769	13	0	21	-0.230769	0.0477941	1
Chr5	23025459	23025460	Srpk2		0.230769	13	0	21	-0.230769	0.0477941	1
Chr5	33601899	33601900	Ctbp1		0.266667	15	0	28	-0.266667	0.0110607	1
Chr5	34241485	34241486	Whsc2		0.230769	13	0	34	-0.230769	0.017638	1
Chr5	36656478	36656479	Sorcs2		0.363636	11	0	14	-0.363636	0.026087	1
Chr5	38511850	38511851	Stx18		0.571429	7	0.0555556	18	-0.515873	0.012253	1
Chr5	66110320	66110321			0.266667	15	0	18	-0.266667	0.0333578	1
Chr5	67377478	67377479	Limch1		0.454545	11	0	16	-0.454545	0.00572278	1
Chr5	70049042	70049043			0.238095	21	0	22	-0.238095	0.0211397	1
Chr5	73684180	73684181	Ociad1		0.222222	27	0	28	-0.222222	0.0102109	1
Chr5	74001546	74001547	Lrrc66		0.545455	11	0	15	-0.545455	0.00200669	1
Chr5	76000674	76000675	Kit		0.25	8	0	28	-0.25	0.0444444	1
Chr5	81189534	81189535			0.277778	18	0	19	-0.277778	0.019656	1
Chr5	102002533	102002534			0.235294	17	0	20	-0.235294	0.036036	1
Chr5	102637659	102637660			0.222222	36	0	20	-0.222222	0.0405463	1
Chr5	103418580	103418581	Mapk10		0.375	8	0	19	-0.375	0.0191453	1
Chr5	114175748	114175749		1700069L16Rik	0.222222	45	0	17	-0.222222	0.0496219	1
Chr5	114245967	114245968	Tmem119		0.357143	14	0	16	-0.357143	0.0140485	1
Chr5	116048358	116048359	Gcn1l1		0.25	12	0	20	-0.25	0.0443548	1
Chr5	121803780	121803781	Gm15800		0.384615	13	0	21	-0.384615	0.00462524	1
Chr5	129351140	129351141	Rimbp2		0.235294	17	0	20	-0.235294	0.036036	1
Chr5	129894877	129894878			0.25	20	0	27	-0.25	0.0101073	1
Chr5	134612841	134612842	Gatsl2		0.230769	13	0	36	-0.230769	0.0155232	1
Chr5	136398881	136398882	Ywhag		0.375	8	0	14	-0.375	0.0363636	1
Chr5	136450310	136450311	Srcrb4d		0.333333	9	0	14	-0.333333	0.0474308	1
Chr5	136450346	136450347			0.333333	18	0	27	-0.333333	0.00227917	1
Chr5	139180264	139180265			0.25	16	0	20	-0.25	0.0308972	1
Chr5	141535441	141535442			0.25	16	0	24	-0.25	0.0199147	1
Chr5	143872322	143872323	Rnf216		0.333333	9	0	17	-0.333333	0.0323077	1
Chr5	145471143	145471144			0.285714	21	0	15	-0.285714	0.0304288	1
Chr5	150318140	150318141	Gm15997		0.5	10	0.1	20	-0.4	0.025641	1
Chr6	7198596	7198597			0.375	8	0	19	-0.375	0.0191453	1
Chr6	7198614	7198615			0.375	8	0	19	-0.375	0.0191453	1
Chr6	10212630	10212631			0.342857	35	0	31	-0.342857	0.000198171	1
Chr6	13346291	13346292			0.25	12	0	21	-0.25	0.0403226	1
Chr6	22072372	22072373	A430107O13Rik		0.222222	18	0	32	-0.222222	0.013287	1
Chr6	44826697	44826698			0.272727	11	0	19	-0.272727	0.0406404	1
Chr6	44826706	44826707			0.272727	11	0	19	-0.272727	0.0406404	1
Chr6	44826718	44826719			0.3	10	0	18	-0.3	0.03663	1
Chr6	44826725	44826726			0.363636	11	0.0526316	19	-0.311005	0.0472401	1
Chr6	44826774	44826775			0.272727	11	0	19	-0.272727	0.0406404	1
Chr6	44826780	44826781			0.363636	11	0	19	-0.363636	0.0120416	1
Chr6	47299908	47299909			0.3125	16	0	14	-0.3125	0.0446999	1
Chr6	49729785	49729786			0.307692	13	0	26	-0.307692	0.0086929	1
Chr6	51532462	51532463	Snx10		0.243243	37	0	20	-0.243243	0.0201035	1
Chr6	81511607	81511608			0.384615	13	0	18	-0.384615	0.00757455	1
Chr6	84714971	84714972	Exoc6b		0.294118	17	0	15	-0.294118	0.045641	1
Chr6	87769477	87769478	Isy1		0.230769	13	0	22	-0.230769	0.0436975	1
Chr6	90294053	90294054	Uroc1		0.25	16	0	31	-0.25	0.0102038	1
Chr6	90294065	90294066	Uroc1		0.25	16	0	31	-0.25	0.0102038	1
Chr6	90294087	90294088	Uroc1		0.25	16	0	31	-0.25	0.0102038	1
Chr6	100110559	100110560			0.454545	11	0	8	-0.454545	0.0445476	1
Chr6	113481573	113481574	Emc3	Fancd2	0.4	5	0	25	-0.4	0.0229885	1
Chr6	118354390	118354391	Bms1		0.266667	15	0	18	-0.266667	0.0333578	1
Chr6	118812232	118812233	Cacna1c		0.25	12	0	22	-0.25	0.0367647	1
Chr6	124356549	124356550	Pex5		0.416667	12	0	9	-0.416667	0.0451128	1
Chr6	124356566	124356567	Pex5		0.416667	12	0	9	-0.416667	0.0451128	1
Chr6	124356610	124356611	Pex5		0.416667	12	0	9	-0.416667	0.0451128	1
Chr6	124356632	124356633	Pex5		0.416667	12	0	9	-0.416667	0.0451128	1
Chr6	125100770	125100771	Iffo1		0.3	10	0	18	-0.3	0.03663	1
Chr6	135094138	135094139	Hebp1		0.25	12	0	19	-0.25	0.0489433	1
Chr6	138994596	138994597			0.230769	13	0	21	-0.230769	0.0477941	1
Chr6	140535362	140535363	Plekha5		0.428571	7	0	12	-0.428571	0.0361197	1
Chr6	142412242	142412243	Gys2		0.307692	13	0	15	-0.307692	0.0349206	1
Chr7	3201488	3201489			0.333333	12	0	14	-0.333333	0.0331104	1
Chr7	5949568	5949569			0.6	5	0	7	-0.6	0.0454545	1
Chr7	5949583	5949584			0.6	5	0	7	-0.6	0.0454545	1
Chr7	5949586	5949587			0.6	5	0	7	-0.6	0.0454545	1
Chr7	5949598	5949599			0.6	5	0	7	-0.6	0.0454545	1
Chr7	6084516	6084517	Zfp787		0.235294	17	0	19	-0.235294	0.040404	1
Chr7	17438660	17438661	Prkd2		0.25	12	0	19	-0.25	0.0489433	1
Chr7	17438681	17438682	Prkd2		0.25	12	0	19	-0.25	0.0489433	1
Chr7	26449478	26449479	Exosc5		0.25	12	0	22	-0.25	0.0367647	1
Chr7	26909045	26909046			0.25	20	0	18	-0.25	0.0479577	1
Chr7	38920510	38920511			0.285714	14	0	20	-0.285714	0.0215844	1
Chr7	47529921	47529922			0.272727	11	0	27	-0.272727	0.019559	1
Chr7	52459757	52459758	Ccdc155		0.230769	13	0	26	-0.230769	0.0312945	1
Chr7	53048914	53048915	Lmtk3		0.333333	12	0	17	-0.333333	0.0208412	1
Chr7	53364884	53364885	Abcc8		0.285714	21	0	19	-0.285714	0.0212058	1
Chr7	62997261	62997262			0.307692	13	0	14	-0.307692	0.0407407	1
Chr7	65985737	65985738	Atp10a		0.222222	18	0	31	-0.222222	0.0144424	1
Chr7	69609266	69609267	Peg12		0.333333	12	0	16	-0.333333	0.0241758	1
Chr7	73314899	73314900	Chsy1		0.222222	18	0	30	-0.222222	0.0157262	1
Chr7	85366252	85366253	Ntrk3		0.266667	15	0	28	-0.266667	0.0110607	1
Chr7	88991202	88991203			0.380952	21	0	10	-0.380952	0.0317104	1
Chr7	89811641	89811642	Eftud1		0.4	10	0	11	-0.4	0.0350877	1
Chr7	96553058	96553059	Fzd4		0.272727	22	0	16	-0.272727	0.0299278	1
Chr7	108640199	108640200	Pde2a		0.238095	21	0	33	-0.238095	0.00643445	1
Chr7	108640222	108640223	Pde2a		0.25	20	0	32	-0.25	0.00596546	1
Chr7	138411649	138411650			0.266667	15	0	22	-0.266667	0.0206677	1
Chr7	147069808	147069809			0.3	10	0	21	-0.3	0.0266963	1
Chr7	148651440	148651441	Efcab4a	Cd151	0.222222	18	0	23	-0.222222	0.0302163	1
Chr8	4403440	4403441			0.25	16	0	17	-0.25	0.044477	1
Chr8	11095723	11095724			0.285714	14	0	22	-0.285714	0.0169935	1
Chr8	14356317	14356318	Dlgap2		0.428571	7	0	13	-0.428571	0.0307018	1
Chr8	24145781	24145782	Ank1		0.222222	18	0	21	-0.222222	0.0372032	1
Chr8	35888438	35888439			0.272727	11	0	20	-0.272727	0.0367075	1
Chr8	35888471	35888472			0.25	12	0	22	-0.25	0.0367647	1
Chr8	59556280	59556281			0.307692	13	0	16	-0.307692	0.030104	1
Chr8	68889011	68889012	March1		0.285714	14	0	18	-0.285714	0.0278365	1
Chr8	68889068	68889069	March1		0.285714	14	0	18	-0.285714	0.0278365	1
Chr8	68889098	68889099	March1		0.285714	14	0	18	-0.285714	0.0278365	1
Chr8	68889106	68889107	March1		0.285714	14	0	18	-0.285714	0.0278365	1
Chr8	71206906	71206907	Csgalnact1		0.875	40	0.454545	11	-0.420455	0.00705144	1
Chr8	79855764	79855765	Arhgap10		0.375	16	0	14	-0.375	0.0185441	1
Chr8	89724752	89724753		Gm10637	0.25	12	0	20	-0.25	0.0443548	1
Chr8	94657921	94657922			0.416667	48	0.162162	37	-0.254505	0.0169887	1
Chr8	95517980	95517981	Slc6a2		0.235294	17	0	18	-0.235294	0.0454545	1
Chr8	97384055	97384056	Polr2c		0.333333	9	0	14	-0.333333	0.0474308	1
Chr8	97384098	97384099	Polr2c		0.333333	9	0	14	-0.333333	0.0474308	1
Chr8	106746284	106746285			0.555556	9	0	9	-0.555556	0.0294118	1
Chr8	109172925	109172926	Cdh1		0.333333	15	0.0833333	36	-0.25	0.0389983	1
Chr8	113141638	113141639		Vac14	0.333333	15	0	15	-0.333333	0.0421456	1
Chr8	117061770	117061771	Wwox		0.294118	17	0	16	-0.294118	0.044477	1
Chr8	122803662	122803663			0.617647	34	0.2	10	-0.417647	0.0309928	1
Chr8	123024703	123024704	Gse1		0.230769	13	0	24	-0.230769	0.0368082	1
Chr8	123182031	123182032	Emc8		0.227273	22	0	27	-0.227273	0.01381	1
Chr8	123405628	123405629			0.235294	17	0	19	-0.235294	0.040404	1
Chr8	126177548	126177549		Rhou	0.6	10	0.142857	14	-0.457143	0.0324119	1
Chr9	5365084	5365085	Casp12		0.25	12	0	21	-0.25	0.0403226	1
Chr9	6663914	6663915			0.6	5	0	8	-0.6	0.034965	1
Chr9	6663946	6663947			0.6	5	0	8	-0.6	0.034965	1
Chr9	13722496	13722497			0.333333	12	0	14	-0.333333	0.0331104	1
Chr9	14477686	14477687			0.307692	13	0.0357143	28	-0.271978	0.0284322	1
Chr9	16306436	16306437			0.6	5	0	11	-0.6	0.0178571	1
Chr9	24193252	24193253			0.235294	17	0	18	-0.235294	0.0454545	1
Chr9	26626652	26626653	Glb1l3		0.3	10	0	16	-0.3	0.0461538	1
Chr9	33774222	33774223			0.266667	30	0	14	-0.266667	0.0409924	1
Chr9	36952979	36952980	Pknox2		0.25	12	0	19	-0.25	0.0489433	1
Chr9	57101657	57101658	1700017B05Rik		0.25	28	0	19	-0.25	0.0317074	1
Chr9	57476253	57476254	Csk		0.333333	12	0	17	-0.333333	0.0208412	1
Chr9	57758745	57758746		Ubl7	0.222222	27	0	34	-0.222222	0.00533108	1
Chr9	68577990	68577991	Rora		0.263158	19	0	28	-0.263158	0.00758048	1
Chr9	72892817	72892818	Rab27a		0.25	24	0	19	-0.25	0.0265282	1
Chr9	77228996	77228997	5730403I07Rik		0.222222	18	0	19	-0.222222	0.046332	1
Chr9	87187085	87187086			0.25	12	0	22	-0.25	0.0367647	1
Chr9	103278227	103278228			0.227273	22	0	25	-0.227273	0.0171676	1
Chr9	107996167	107996168	Apeh		0.333333	9	0	18	-0.333333	0.0287179	1
Chr9	112111927	112111928	Arpp21		0.272727	11	0	27	-0.272727	0.019559	1
Chr9	113341013	113341014			0.363636	11	0.0526316	19	-0.311005	0.0472401	1
Chr9	118303942	118303943			0.266667	30	0	15	-0.266667	0.0381789	1
Chr9	121188348	121188349			0.266667	15	0	16	-0.266667	0.0433815	1
Chr10	11211944	11211945			0.383333	120	0.0869565	23	-0.296377	0.00683497	1
Chr10	11211970	11211971			0.471429	70	0.142857	14	-0.328571	0.0354163	1
Chr10	18949941	18949942			0.225806	31	0	22	-0.225806	0.0331713	1
Chr10	20781730	20781731	Ahi1		0.25	16	0	33	-0.25	0.00858993	1
Chr10	21062561	21062562	Hbs1l	4930455C13Rik	0.363636	11	0	12	-0.363636	0.0372671	1
Chr10	37079998	37079999			0.4	5	0	19	-0.4	0.0362319	1
Chr10	40356141	40356142	Ddo		0.26087	23	0	20	-0.26087	0.0229161	1
Chr10	45257106	45257107			0.392857	28	0	10	-0.392857	0.0371648	1
Chr10	58938733	58938734	Ccdc109a		0.3	10	0	18	-0.3	0.03663	1
Chr10	59630663	59630664			0.333333	15	0	13	-0.333333	0.0436508	1
Chr10	59630723	59630724			0.266667	15	0	16	-0.266667	0.0433815	1
Chr10	62124660	62124661	Stox1		0.6	10	0	7	-0.6	0.0345023	1
Chr10	67706669	67706670	Arid5b		0.25	12	0	21	-0.25	0.0403226	1
Chr10	67874276	67874277			0.322581	31	0	17	-0.322581	0.0086274	1
Chr10	69029131	69029132	Ank3		0.277778	18	0	15	-0.277778	0.0487537	1
Chr10	74779869	74779870	Adora2a		0.222222	36	0	22	-0.222222	0.0191568	1
Chr10	79774929	79774930	Apc2		0.307692	13	0	15	-0.307692	0.0349206	1
Chr10	82236407	82236408			0.25	20	0	23	-0.25	0.0161064	1
Chr10	82350168	82350169	Txnrd1		0.25	12	0	19	-0.25	0.0489433	1
Chr10	82360578	82360579			0.259259	27	0	19	-0.259259	0.0312189	1
Chr10	82556378	82556379	Chst11		0.3	10	0	18	-0.3	0.03663	1
Chr10	82876240	82876241			0.266667	15	0	24	-0.266667	0.0165955	1
Chr10	84228889	84228890	Rfx4		0.277778	18	0	15	-0.277778	0.0487537	1
Chr10	84446890	84446891	Ric8b		0.25	12	0	22	-0.25	0.0367647	1
Chr10	87338535	87338536	Igf1		0.25	16	0	20	-0.25	0.0308972	1
Chr10	96460215	96460216			0.428571	7	0	11	-0.428571	0.0428922	1
Chr10	98547150	98547151			0.269231	26	0	25	-0.269231	0.00983372	1
Chr10	98677178	98677179			0.235294	17	0	21	-0.235294	0.0322428	1
Chr10	119529689	119529690	Helb		0.571429	7	0	10	-0.571429	0.0147059	1
Chr10	120806830	120806831	Gns		0.4	10	0.0588235	17	-0.341176	0.047343	1
Chr10	122702109	122702110	Fam19a2		0.222222	27	0	20	-0.222222	0.0311774	1
Chr10	122835553	122835554	Fam19a2		0.777778	9	0.142857	7	-0.634921	0.0405594	1
Chr10	123450894	123450895			0.3	40	0	16	-0.3	0.0123257	1
Chr10	126518631	126518632	Agap2		0.333333	9	0	15	-0.333333	0.041502	1
Chr10	128014014	128014015	Erbb3		0.375	8	0	12	-0.375	0.0491228	1
Chr11	3421713	3421714	Smtn		0.266667	15	0.03125	32	-0.235417	0.0304334	1
Chr11	4964041	4964042	Gas2l1		0.4	5	0	16	-0.4	0.047619	1
Chr11	5508395	5508396	Ankrd36		0.363636	11	0	16	-0.363636	0.0188034	1
Chr11	5612895	5612896			0.275862	29	0	14	-0.275862	0.0387142	1
Chr11	19913349	19913350	Spred2		0.266667	15	0	25	-0.266667	0.014936	1
Chr11	19925370	19925371			0.333333	9	0	19	-0.333333	0.025641	1
Chr11	35494934	35494935	Slit3		0.333333	12	0	19	-0.333333	0.0157318	1
Chr11	40925402	40925403			0.307692	13	0	25	-0.307692	0.00968638	1
Chr11	41378113	41378114			0.304348	23	0	18	-0.304348	0.0123202	1
Chr11	44430569	44430570		Ebf1	0.363636	11	0	12	-0.363636	0.0372671	1
Chr11	46034970	46034971	Cyfip2		0.5	12	0	19	-0.5	0.00125496	1
Chr11	46034974	46034975	Cyfip2		0.333333	12	0	19	-0.333333	0.0157318	1
Chr11	46055866	46055867	Cyfip2		0.222222	18	0	30	-0.222222	0.0157262	1
Chr11	48759656	48759657	9930111J21Rik1		0.285714	14	0	17	-0.285714	0.0318131	1
Chr11	53659292	53659293	Gm12216		0.25	12	0	27	-0.25	0.0240727	1
Chr11	61778406	61778407			0.333333	15	0.0434783	23	-0.289855	0.0268318	1
Chr11	68288907	68288908	Pik3r5		0.375	16	0	12	-0.375	0.0237087	1
Chr11	69599082	69599083	Chrnb1		0.6	5	0	11	-0.6	0.0178571	1
Chr11	74660580	74660581			0.230769	13	0	25	-0.230769	0.0339023	1
Chr11	74743144	74743145	Smg6		0.3	10	0	18	-0.3	0.03663	1
Chr11	75295861	75295862			0.5	20	0	7	-0.5	0.0260554	1
Chr11	75765463	75765464			0.333333	15	0.0454545	22	-0.287879	0.030571	1
Chr11	76188826	76188827	Nxn		0.333333	9	0	16	-0.333333	0.0365217	1
Chr11	77560770	77560771			0.25	32	0	19	-0.25	0.0191693	1
Chr11	78937355	78937356	Ksr1		0.4	5	0	17	-0.4	0.04329	1
Chr11	80959854	80959855	Accn1		0.25	16	0	18	-0.25	0.0392444	1
Chr11	86015141	86015142		Brip1	0.230769	26	0	29	-0.230769	0.00794179	1
Chr11	86837731	86837732			0.454545	11	0	8	-0.454545	0.0445476	1
Chr11	92657896	92657897			0.25	24	0	29	-0.25	0.00586284	1
Chr11	94346034	94346035	Spata20		0.25	12	0	23	-0.25	0.0336134	1
Chr11	96079470	96079471			0.307692	13	0	16	-0.307692	0.030104	1
Chr11	97471064	97471065	2410003L11Rik		0.25	24	0	19	-0.25	0.0265282	1
Chr11	97936808	97936809			0.333333	9	0	20	-0.333333	0.0229885	1
Chr11	103994678	103994679	Crhr1		0.25	12	0	25	-0.25	0.028314	1
Chr11	108873250	108873251			0.615385	26	0.195736	1032	-0.419648	4.76623e-06	0.781784
Chr11	109242701	109242702	Gna13		0.25	12	0.0238095	42	-0.22619	0.0307825	1
Chr11	113486065	113486066	Sstr2		0.666667	6	0	13	-0.666667	0.00386997	1
Chr12	26013392	26013393			0.25	16	0	28	-0.25	0.0134069	1
Chr12	27584595	27584596			0.5	8	0.0666667	15	-0.433333	0.0328687	1
Chr12	29747064	29747065			0.230769	13	0	26	-0.230769	0.0312945	1
Chr12	37044525	37044526	Sostdc1		0.285714	14	0	17	-0.285714	0.0318131	1
Chr12	58384455	58384456	Mipol1		0.555556	9	0	7	-0.555556	0.0336538	1
Chr12	58384532	58384533	Mipol1		0.625	8	0	7	-0.625	0.025641	1
Chr12	58384560	58384561	Mipol1		0.625	8	0	7	-0.625	0.025641	1
Chr12	60291851	60291852			0.375	8	0	12	-0.375	0.0491228	1
Chr12	68145450	68145451	Mdga2		0.25	20	0	24	-0.25	0.0142761	1
Chr12	82401086	82401087	Slc8a3		0.25	20	0	22	-0.25	0.0182257	1
Chr12	83721107	83721108	Rgs6		0.227273	22	0	30	-0.227273	0.0101325	1
Chr12	88821070	88821071			0.545455	44	0	6	-0.545455	0.0229585	1
Chr12	101022001	101022002	Efcab11		0.259259	27	0	25	-0.259259	0.0102309	1
Chr12	105814604	105814605			0.333333	12	0	15	-0.333333	0.0282051	1
Chr12	113577272	113577273			0.238095	21	0	22	-0.238095	0.0211397	1
Chr13	5869711	5869712			0.4	10	0	15	-0.4	0.0166008	1
Chr13	8370350	8370351	Adarb2		0.375	8	0	12	-0.375	0.0491228	1
Chr13	8370378	8370379	Adarb2		0.5	8	0	12	-0.5	0.0144479	1
Chr13	8370411	8370412	Adarb2		0.428571	7	0	12	-0.428571	0.0361197	1
Chr13	14285748	14285749	Arid4b		0.266667	15	0	23	-0.266667	0.0184922	1
Chr13	23599045	23599046			0.3	10	0	17	-0.3	0.0410256	1
Chr13	33670749	33670750			0.25	24	0	26	-0.25	0.00847011	1
Chr13	34269877	34269878	Psmg4		0.272727	11	0	27	-0.272727	0.019559	1
Chr13	39974457	39974458			0.428571	7	0	16	-0.428571	0.0197628	1
Chr13	40498601	40498602			0.238095	21	0	20	-0.238095	0.0478424	1
Chr13	47242607	47242608	Rnf144b		0.235294	17	0	19	-0.235294	0.040404	1
Chr13	47317852	47317853	Rnf144b		0.32	25	0	16	-0.32	0.0144476	1
Chr13	55092358	55092359	Unc5a		0.3	10	0	28	-0.3	0.0142248	1
Chr13	60310229	60310230	Gm5084		0.238095	21	0	19	-0.238095	0.0485967	1
Chr13	65804823	65804824			0.375	8	0	15	-0.375	0.0316206	1
Chr13	69794717	69794718			0.238095	21	0	23	-0.238095	0.0187374	1
Chr13	69794758	69794759			0.285714	21	0	25	-0.285714	0.00579322	1
Chr13	72747966	72747967			0.222222	9	0	34	-0.222222	0.0398671	1
Chr13	77512042	77512043	2210408I21Rik		0.6	5	0	8	-0.6	0.034965	1
Chr13	82259961	82259962			0.631579	57	0.333333	21	-0.298246	0.022971	1
Chr13	86160654	86160655			0.235294	17	0	19	-0.235294	0.040404	1
Chr13	94620360	94620361	Arsb		0.375	8	0	12	-0.375	0.0491228	1
Chr13	96404899	96404900	Iqgap2		0.26087	23	0	18	-0.26087	0.0265793	1
Chr13	97908088	97908089	Gfm2	Nsa2	0.222222	18	0	19	-0.222222	0.046332	1
Chr13	100585674	100585675			0.25	12	0	21	-0.25	0.0403226	1
Chr13	114000287	114000288	Esm1		0.25	16	0	31	-0.25	0.0102038	1
Chr14	10184074	10184075			0.272727	11	0	20	-0.272727	0.0367075	1
Chr14	24517213	24517214	Kcnma1		0.277778	18	0	15	-0.277778	0.0487537	1
Chr14	25189851	25189852			0.357143	14	0	16	-0.357143	0.0140485	1
Chr14	26138603	26138604			0.25	12	0	29	-0.25	0.0206379	1
Chr14	33184311	33184312			0.235294	17	0	28	-0.235294	0.0159737	1
Chr14	48394290	48394291			0.277778	18	0	16	-0.277778	0.0464896	1
Chr14	60539160	60539161	Atp8a2		0.25	16	0	21	-0.25	0.027557	1
Chr14	64136476	64136477			0.307692	13	0	20	-0.307692	0.0174731	1
Chr14	64435363	64435364	Xkr6		0.266667	15	0	23	-0.266667	0.0184922	1
Chr14	75323166	75323167	Lrch1		0.272727	11	0	20	-0.272727	0.0367075	1
Chr14	75796648	75796649			0.428571	7	0	12	-0.428571	0.0361197	1
Chr14	78936465	78936466	Akap11		0.230769	26	0	50	-0.230769	0.00105311	1
Chr14	80114391	80114392			0.375	16	0	28	-0.375	0.00113443	1
Chr14	89137920	89137921			0.222222	18	0	22	-0.222222	0.0334829	1
Chr14	102007931	102007932	Tbc1d4		0.230769	13	0	23	-0.230769	0.040056	1
Chr14	108053540	108053541			0.363636	11	0	18	-0.363636	0.0138942	1
Chr14	111726693	111726694			0.25	16	0	24	-0.25	0.0199147	1
Chr14	121252696	121252697			0.222222	18	0	21	-0.222222	0.0372032	1
Chr14	122400183	122400184	Ubac2		0.25	16	0	22	-0.25	0.0246562	1
Chr15	27847785	27847786	Trio		0.235294	17	0	24	-0.235294	0.0235015	1
Chr15	69111038	69111039			0.375	8	0	12	-0.375	0.0491228	1
Chr15	71142521	71142522			0.307692	13	0.0625	32	-0.245192	0.0488075	1
Chr15	73555969	73555970	Ptp4a3		0.233333	30	0	24	-0.233333	0.0134494	1
Chr15	76009625	76009626	Plec		0.4	10	0	14	-0.4	0.0197628	1
Chr15	76507286	76507287	Ppp1r16a		0.473684	19	0	8	-0.473684	0.0257951	1
Chr15	82509262	82509263			0.25	12	0	25	-0.25	0.028314	1
Chr15	88431052	88431053	Zdhhc25		0.238095	21	0	31	-0.238095	0.00782967	1
Chr15	98665421	98665422	Mll2		0.230769	13	0	33	-0.230769	0.0188406	1
Chr15	99101365	99101366			0.222222	18	0	25	-0.222222	0.0247954	1
Chr15	99358588	99358589	Faim2		0.3	10	0	22	-0.3	0.0241935	1
Chr15	100102030	100102031			0.25	12	0	19	-0.25	0.0489433	1
Chr16	9356722	9356723			0.571429	7	0	17	-0.571429	0.00329381	1
Chr16	10063637	10063638			0.363636	11	0	44	-0.363636	0.000967586	1
Chr16	10063645	10063646			0.363636	11	0	44	-0.363636	0.000967586	1
Chr16	10063651	10063652			0.272727	11	0	44	-0.272727	0.00628931	1
Chr16	10063657	10063658			0.272727	11	0	44	-0.272727	0.00628931	1
Chr16	10063668	10063669			0.272727	11	0	44	-0.272727	0.00628931	1
Chr16	10063672	10063673			0.272727	11	0.0227273	44	-0.25	0.0222545	1
Chr16	10063704	10063705			0.272727	11	0	44	-0.272727	0.00628931	1
Chr16	10063729	10063730			0.363636	11	0.0227273	44	-0.340909	0.00430671	1
Chr16	10063736	10063737			0.272727	11	0	44	-0.272727	0.00628931	1
Chr16	19083310	19083311			0.285714	14	0	17	-0.285714	0.0318131	1
Chr16	29516149	29516150	Atp13a4		0.25	16	0	18	-0.25	0.0392444	1
Chr16	38669395	38669396	Arhgap31		0.222222	18	0	23	-0.222222	0.0302163	1
Chr16	49633023	49633024			0.25	16	0	21	-0.25	0.027557	1
Chr16	77044002	77044003	Usp25		0.4	10	0	12	-0.4	0.0287081	1
Chr16	77729579	77729580			0.333333	9	0	19	-0.333333	0.025641	1
Chr16	78344523	78344524	Cxadr		0.266667	15	0	20	-0.266667	0.0260695	1
Chr16	90334016	90334017			0.235294	17	0	19	-0.235294	0.040404	1
Chr16	93054872	93054873			0.235294	17	0	18	-0.235294	0.0454545	1
Chr17	5346993	5346994	Arid1b		0.230769	26	0	19	-0.230769	0.0315973	1
Chr17	6205399	6205400	Tulp4		0.444444	9	0	11	-0.444444	0.0260062	1
Chr17	8065861	8065862			0.333333	9	0	16	-0.333333	0.0365217	1
Chr17	10362697	10362698			0.235294	17	0	26	-0.235294	0.0192853	1
Chr17	26792505	26792506	Ergic1		0.285714	14	0	19	-0.285714	0.0244624	1
Chr17	27899437	27899438	D17Wsu92e		0.333333	15	0	13	-0.333333	0.0436508	1
Chr17	27899444	27899445	D17Wsu92e		0.416667	12	0	12	-0.416667	0.0372671	1
Chr17	27899514	27899515	D17Wsu92e		0.333333	15	0	13	-0.333333	0.0436508	1
Chr17	29873484	29873485			0.25	32	0	17	-0.25	0.0383687	1
Chr17	30896562	30896563	Dnahc8		0.263158	19	0	19	-0.263158	0.046332	1
Chr17	31984274	31984275	Sik1		0.428571	7	0	14	-0.428571	0.0263158	1
Chr17	34098258	34098259	Vps52		0.625	8	0	7	-0.625	0.025641	1
Chr17	46289966	46289967	Mad2l1bp		0.222222	18	0	31	-0.222222	0.0144424	1
Chr17	50326788	50326789	Rftn1		0.6	5	0	8	-0.6	0.034965	1
Chr17	63671741	63671742	Fbxl17		0.428571	14	0	14	-0.428571	0.015942	1
Chr17	63718187	63718188	Fbxl17		0.3	10	0	22	-0.3	0.0241935	1
Chr17	64179359	64179360			0.333333	9	0	20	-0.333333	0.0229885	1
Chr17	68137769	68137770	Lama1		0.266667	15	0	22	-0.266667	0.0206677	1
Chr17	72853801	72853802	Alk		0.333333	12	0	14	-0.333333	0.0331104	1
Chr17	79336362	79336363	Cebpz	2410091C18Rik	0.285714	14	0	26	-0.285714	0.0109531	1
Chr17	80583378	80583379	Galm		0.307692	26	0	16	-0.307692	0.0158653	1
Chr17	85772467	85772468	Camkmt		0.25	16	0	19	-0.25	0.0347594	1
Chr17	87933764	87933765			0.230769	13	0	31	-0.230769	0.0215947	1
Chr18	11901949	11901950			0.375	16	0	12	-0.375	0.0237087	1
Chr18	25679119	25679120	Celf4		0.266667	15	0	17	-0.266667	0.0379588	1
Chr18	26885840	26885841			0.545455	22	0.166667	18	-0.378788	0.0217058	1
Chr18	28938886	28938887	4930474G06Rik		0.6	5	0	8	-0.6	0.034965	1
Chr18	28938890	28938891	4930474G06Rik		0.6	5	0	8	-0.6	0.034965	1
Chr18	35114361	35114362		Hspa9	0.266667	15	0	18	-0.266667	0.0333578	1
Chr18	35888498	35888499	1700066B19Rik		0.333333	9	0	16	-0.333333	0.0365217	1
Chr18	39522908	39522909	Arhgap26		0.235294	17	0	23	-0.235294	0.0260422	1
Chr18	56312748	56312749			0.285714	14	0	15	-0.285714	0.0421456	1
Chr18	56312789	56312790			0.285714	14	0	15	-0.285714	0.0421456	1
Chr18	56312808	56312809			0.285714	14	0	15	-0.285714	0.0421456	1
Chr18	74130364	74130365	Mapk4		0.230769	13	0	25	-0.230769	0.0339023	1
Chr18	77708220	77708221	Rnf165		0.25	12	0	23	-0.25	0.0336134	1
Chr18	88827940	88827941			0.3	10	0	20	-0.3	0.0295567	1
Chr19	5276036	5276037	Sf3b2		0.4	10	0	13	-0.4	0.0237154	1
Chr19	5726357	5726358		Ehbp1l1	0.5	6	0	9	-0.5	0.043956	1
Chr19	6413132	6413133	Rasgrp2		0.230769	13	0	22	-0.230769	0.0436975	1
Chr19	10120419	10120420	Fads3		0.25	12	0	19	-0.25	0.0489433	1
Chr19	10322969	10322970	Dagla		0.25	12	0	20	-0.25	0.0443548	1
Chr19	40089377	40089378			0.272727	11	0	19	-0.272727	0.0406404	1
Chr19	41827797	41827798			0.571429	7	0	26	-0.571429	0.000855327	1
Chr19	47165037	47165038	Usmg5	Pdcd11	0.333333	18	0	15	-0.333333	0.02128	1
Chr19	53615034	53615035	Dusp5		0.235294	17	0	22	-0.235294	0.0289358	1
Chr19	55294165	55294166	Gucy2g		0.3	10	0	22	-0.3	0.0241935	1
Chr19	55763913	55763914	4930552P12Rik		0.272727	11	0	19	-0.272727	0.0406404	1
Chr19	57841186	57841187	Atrnl1		0.5	6	0	15	-0.5	0.0150376	1
ChrX	11482934	11482935			0.272727	11	0	19	-0.272727	0.0406404	1
ChrX	53700999	53701000			0.333333	9	0	23	-0.333333	0.0169355	1
ChrX	61229774	61229775			1	36	0.727273	11	-0.272727	0.0101758	1
ChrX	65931954	65931955	Fmr1	Gm10474	0.222222	18	0	25	-0.222222	0.0247954	1
ChrX	67241889	67241890	1700111N16Rik		0.285714	14	0	29	-0.285714	0.00811117	1
ChrX	70905451	70905452		Pnck	0.333333	9	0	16	-0.333333	0.0365217	1
ChrX	87822080	87822081			0.333333	6	0	20	-0.333333	0.0461538	1
ChrX	87971434	87971435			0.833333	18	0.2	5	-0.633333	0.0172665	1
ChrX	103981999	103982000			0.344828	29	0.0526316	19	-0.292196	0.0323787	1
ChrX	109715227	109715228	Zfp711		0.285714	14	0	24	-0.285714	0.0135609	1
ChrX	111955254	111955255			0.294118	17	0	16	-0.294118	0.044477	1
ChrX	114799455	114799456			0.307692	13	0.0434783	23	-0.264214	0.0470355	1
ChrX	134208287	134208288	Il1rapl2		0.272727	11	0	20	-0.272727	0.0367075	1
ChrX	139889072	139889073			0.272727	11	0	25	-0.272727	0.0231092	1
ChrX	147917794	147917795			0.222222	18	0	21	-0.222222	0.0372032	1
ChrX	147917808	147917809			0.263158	19	0	21	-0.263158	0.0176715	1
ChrX	165745345	165745346			0.26087	23	0	20	-0.26087	0.0229161	1
ChrX	165745358	165745359			0.26087	23	0	20	-0.26087	0.0229161	1
ChrX	165745369	165745370			0.26087	23	0	20	-0.26087	0.0229161	1
	Bold highlighted denotes methylation exclusively in the CpG islands.

## Sheet: FCB-04vs4-Hypo-CHH
Table S4 Genes in male offspring from high maternal folic acid (HMFA) diet, which exhibited hypo methylation (P < 0.05) compared with genes in female offspring from low maternal folic acid (LMFA) in CHH contexts.
Chromosome	Chromosome start	Chromosome end	Gene_name	Promoter	CB-04 Female meth_ratio	CB-04 Female total CpG	CB-4 Female meth_ratio	CB-4 Female total CpG	Meth diff	pvalue	adj pvalue
Chr1	4011027	4011028			0.666667	6	0.0625	16	-0.604167	0.00934154	1
Chr1	5469794	5469795			0.375	8	0	13	-0.375	0.0421053	1
Chr1	5469795	5469796			0.375	8	0	13	-0.375	0.0421053	1
Chr1	9707690	9707691			0.4	10	0	14	-0.4	0.0197628	1
Chr1	9707699	9707700			0.6	10	0	14	-0.6	0.00156022	1
Chr1	9707731	9707732			0.6	10	0	14	-0.6	0.00156022	1
Chr1	24641078	24641079			0.444444	9	0	10	-0.444444	0.0325077	1
Chr1	48653752	48653753			0.375	8	0	16	-0.375	0.027668	1
Chr1	48653792	48653793			0.375	8	0	16	-0.375	0.027668	1
Chr1	48653793	48653794			0.375	8	0	16	-0.375	0.027668	1
Chr1	62822154	62822155	Nrp2		0.5	12	0.117647	17	-0.382353	0.0381937	1
Chr1	63155524	63155525	Ino80d		0.444444	9	0	12	-0.444444	0.0210526	1
Chr1	69724988	69724989	Ikzf2		0.3	10	0	17	-0.3	0.0410256	1
Chr1	79512952	79512953			0.375	8	0	12	-0.375	0.0491228	1
Chr1	90142564	90142565	Heatr7b1		0.68	225	0.37037	54	-0.30963	4.00618e-05	1
Chr1	90233884	90233885	Trpm8		0.833333	6	0	5	-0.833333	0.0151515	1
Chr1	90233887	90233888	Trpm8		0.727273	11	0	9	-0.727273	0.00138128	1
Chr1	90233889	90233890	Trpm8		0.727273	11	0	9	-0.727273	0.00138128	1
Chr1	90233894	90233895	Trpm8		0.666667	12	0	10	-0.666667	0.00168871	1
Chr1	90233895	90233896	Trpm8		0.5	8	0	10	-0.5	0.0228758	1
Chr1	90970882	90970883	Sh3bp4		0.8	5	0	5	-0.8	0.047619	1
Chr1	117168946	117168947			0.6	5	0	13	-0.6	0.0122549	1
Chr1	119780782	119780783			0.3	10	0	18	-0.3	0.03663	1
Chr1	121941663	121941664	Sctr		0.3	10	0	24	-0.3	0.0200535	1
Chr1	121941665	121941666	Sctr		0.3	10	0	24	-0.3	0.0200535	1
Chr1	121941668	121941669	Sctr		0.3	10	0	24	-0.3	0.0200535	1
Chr1	121941669	121941670	Sctr		0.3	10	0	24	-0.3	0.0200535	1
Chr1	121941670	121941671	Sctr		0.4	10	0	24	-0.4	0.0045282	1
Chr1	121941678	121941679	Sctr		0.3	10	0	21	-0.3	0.0266963	1
Chr1	121941682	121941683	Sctr		0.375	8	0	18	-0.375	0.0215385	1
Chr1	121941696	121941697	Sctr		0.428571	7	0	17	-0.428571	0.0172925	1
Chr1	121941720	121941721	Sctr		0.3	10	0	24	-0.3	0.0200535	1
Chr1	121941737	121941738	Sctr		0.3	10	0	24	-0.3	0.0200535	1
Chr1	140577422	140577423	Gm5833		0.714286	7	0	5	-0.714286	0.0277778	1
Chr1	149771288	149771289			0.333333	9	0	15	-0.333333	0.041502	1
Chr1	155241785	155241786			0.5	34	0	6	-0.5	0.0295237	1
Chr1	172192442	172192443			0.633333	30	0.25	20	-0.383333	0.0103875	1
Chr1	180746400	180746401	Kif26b		0.3	10	0	18	-0.3	0.03663	1
Chr1	184793259	184793260	Susd4		0.363636	11	0	12	-0.363636	0.0372671	1
Chr1	186511190	186511191			0.590909	44	0	6	-0.590909	0.00847011	1
Chr2	9780144	9780145	Gata3		0.5	6	0	9	-0.5	0.043956	1
Chr2	26973767	26973768	Fam163b		0.387097	31	0	8	-0.387097	0.041712	1
Chr2	31140269	31140270	Ncs1		0.555556	9	0	11	-0.555556	0.00812693	1
Chr2	34415600	34415601	Mapkap1		0.307692	13	0	16	-0.307692	0.030104	1
Chr2	34415639	34415640	Mapkap1		0.48	25	0.125	32	-0.355	0.00641234	1
Chr2	49772141	49772142	Lypd6b		0.538462	13	0	6	-0.538462	0.0436017	1
Chr2	59232558	59232559			0.333333	6	0	20	-0.333333	0.0461538	1
Chr2	59545004	59545005	Tanc1		0.333333	9	0	22	-0.333333	0.0186874	1
Chr2	75996368	75996369	Pde11a		0.304348	23	0	18	-0.304348	0.0123202	1
Chr2	95398106	95398107			0.5	24	0	20	-0.5	0.000134188	1
Chr2	97933504	97933505			0.333333	12	0	15	-0.333333	0.0282051	1
Chr2	101812064	101812065	Ldlrad3		0.4	10	0	13	-0.4	0.0237154	1
Chr2	132030901	132030902			0.6	5	0	7	-0.6	0.0454545	1
Chr2	134076433	134076434			0.333333	12	0	19	-0.333333	0.0157318	1
Chr2	158122825	158122826			0.5	8	0	13	-0.5	0.0116959	1
Chr2	162942886	162942887			0.315789	19	0	14	-0.315789	0.0272083	1
Chr2	166594834	166594835			0.352941	17	0	12	-0.352941	0.0279988	1
Chr2	167689933	167689934			0.333333	18	0	19	-0.333333	0.00798526	1
Chr2	168314376	168314377	Nfatc2		0.318182	22	0	12	-0.318182	0.0356278	1
Chr3	21549230	21549231			0.363636	11	0.047619	21	-0.316017	0.0367075	1
Chr3	38588772	38588773			0.375	8	0	12	-0.375	0.0491228	1
Chr3	41147041	41147042			0.72973	37	0.166667	6	-0.563063	0.0146132	1
Chr3	42909927	42909928			0.307692	26	0	23	-0.307692	0.00455142	1
Chr3	46236885	46236886			0.6	5	0	8	-0.6	0.034965	1
Chr3	46237000	46237001			0.6	5	0	8	-0.6	0.034965	1
Chr3	53376106	53376107	Frem2		0.357143	14	0	18	-0.357143	0.0099416	1
Chr3	60681357	60681358			0.318182	22	0	13	-0.318182	0.0312308	1
Chr3	60681396	60681397			0.333333	21	0	13	-0.333333	0.0286325	1
Chr3	60681397	60681398			0.333333	21	0	13	-0.333333	0.0286325	1
Chr3	60681448	60681449			0.318182	22	0	12	-0.318182	0.0356278	1
Chr3	88459760	88459761			0.333333	9	0	20	-0.333333	0.0229885	1
Chr3	110128907	110128908			0.4375	48	0.0555556	18	-0.381944	0.00310704	1
Chr3	113991142	113991143			0.4	10	0	12	-0.4	0.0287081	1
Chr3	116447046	116447047	Agl		0.375	8	0	16	-0.375	0.027668	1
Chr3	122175656	122175657	Bcar3		0.333333	9	0	14	-0.333333	0.0474308	1
Chr4	4318632	4318633			0.5	8	0	14	-0.5	0.00956938	1
Chr4	7019674	7019675			0.375	8	0	13	-0.375	0.0421053	1
Chr4	7019735	7019736			0.375	8	0	12	-0.375	0.0491228	1
Chr4	25350216	25350217			0.857143	7	0	6	-0.857143	0.004662	1
Chr4	25350218	25350219			0.857143	7	0	6	-0.857143	0.004662	1
Chr4	25350219	25350220			0.857143	7	0	6	-0.857143	0.004662	1
Chr4	25350222	25350223			1	7	0	6	-1	0.000582751	1
Chr4	28518991	28518992			0.384615	13	0	11	-0.384615	0.0411491	1
Chr4	30739909	30739910	4930556G01Rik		0.428571	7	0	17	-0.428571	0.0172925	1
Chr4	32787258	32787259	Mdn1		0.375	8	0	15	-0.375	0.0316206	1
Chr4	40670383	40670384	Dnaja1		0.333333	12	0	16	-0.333333	0.0241758	1
Chr4	43876117	43876118			0.3	10	0	29	-0.3	0.0131305	1
Chr4	45560311	45560312			0.4	10	0	16	-0.4	0.0140468	1
Chr4	46407660	46407661	Hemgn		0.625	8	0	7	-0.625	0.025641	1
Chr4	47202929	47202930			0.363636	11	0	18	-0.363636	0.0138942	1
Chr4	70636509	70636510			0.333333	6	0	22	-0.333333	0.0396825	1
Chr4	70803751	70803752			0.4	5	0	16	-0.4	0.047619	1
Chr4	85686042	85686043			0.5	6	0	13	-0.5	0.0206398	1
Chr4	85966218	85966219	Adamtsl1		0.6	5	0	13	-0.6	0.0122549	1
Chr4	85966282	85966283	Adamtsl1		0.6	5	0.0769231	13	-0.523077	0.0441176	1
Chr4	85966287	85966288	Adamtsl1		0.6	5	0	13	-0.6	0.0122549	1
Chr4	94095621	94095622			0.428571	14	0	16	-0.428571	0.00505747	1
Chr4	97445337	97445338	Nfia		0.352941	17	0	20	-0.352941	0.00532351	1
Chr4	118090260	118090261			0.3	10	0	20	-0.3	0.0295567	1
Chr4	124000461	124000462			0.333333	12	0	18	-0.333333	0.0180624	1
Chr4	124000462	124000463			0.333333	12	0	18	-0.333333	0.0180624	1
Chr4	124000464	124000465			0.333333	12	0	18	-0.333333	0.0180624	1
Chr4	130126947	130126948	Nkain1		0.333333	9	0	14	-0.333333	0.0474308	1
Chr4	130127015	130127016	Nkain1		0.333333	9	0	14	-0.333333	0.0474308	1
Chr4	130127021	130127022	Nkain1		0.333333	9	0	14	-0.333333	0.0474308	1
Chr4	130376907	130376908	Sdc3		0.333333	9	0	14	-0.333333	0.0474308	1
Chr4	131978446	131978447		Phactr4	0.444444	9	0	14	-0.444444	0.0142292	1
Chr4	131978447	131978448		Phactr4	0.444444	9	0	14	-0.444444	0.0142292	1
Chr4	131978456	131978457		Phactr4	0.4	10	0	14	-0.4	0.0197628	1
Chr4	131978459	131978460		Phactr4	0.4	10	0	14	-0.4	0.0197628	1
Chr4	135394317	135394318			0.375	8	0	12	-0.375	0.0491228	1
Chr4	139776610	139776611	Igsf21		0.5	14	0	14	-0.5	0.0057971	1
Chr4	140839216	140839217			0.583333	12	0	6	-0.583333	0.0377074	1
Chr4	140858807	140858808	Epha2		0.4	10	0	17	-0.4	0.0119658	1
Chr4	143945615	143945616			0.333333	9	0	16	-0.333333	0.0365217	1
Chr4	150587680	150587681	Camta1		0.375	8	0	16	-0.375	0.027668	1
Chr4	151994001	151994002			0.428571	14	0	26	-0.428571	0.000782361	1
Chr4	152178503	152178504			0.375	8	0	12	-0.375	0.0491228	1
Chr4	153027735	153027736			0.363636	11	0	15	-0.363636	0.0220736	1
Chr4	153895327	153895328	Prdm16		0.333333	9	0	17	-0.333333	0.0323077	1
Chr5	4196557	4196558	Gm9897		0.307692	13	0	14	-0.307692	0.0407407	1
Chr5	6724161	6724162			0.428571	7	0	12	-0.428571	0.0361197	1
Chr5	54136105	54136106			0.6	5	0	10	-0.6	0.021978	1
Chr5	64575803	64575804	Tbc1d1		0.428571	7	0	16	-0.428571	0.0197628	1
Chr5	64575807	64575808	Tbc1d1		0.428571	7	0	16	-0.428571	0.0197628	1
Chr5	64575835	64575836	Tbc1d1		0.666667	6	0.0625	16	-0.604167	0.00934154	1
Chr5	64575872	64575873	Tbc1d1		0.428571	7	0	16	-0.428571	0.0197628	1
Chr5	65202115	65202116	Klf3		0.4	10	0	11	-0.4	0.0350877	1
Chr5	65203682	65203683	Klf3		0.3	10	0	19	-0.3	0.0328407	1
Chr5	71642512	71642513			0.428571	7	0	11	-0.428571	0.0428922	1
Chr5	93120188	93120189	Shroom3		0.333333	9	0	15	-0.333333	0.041502	1
Chr5	98315400	98315401	Antxr2		0.375	8	0.0454545	22	-0.329545	0.0475096	1
Chr5	101421821	101421822			0.4	15	0	15	-0.4	0.0168582	1
Chr5	101579589	101579590			0.4	10	0.05	20	-0.35	0.0312408	1
Chr5	111001271	111001272	Galnt9		0.333333	42	0	10	-0.333333	0.0458622	1
Chr5	115651812	115651813			0.5	6	0	12	-0.5	0.0245098	1
Chr5	116057104	116057105	Gcn1l1		0.666667	6	0	8	-0.666667	0.014985	1
Chr5	116089195	116089196	Rab35		0.3	10	0	20	-0.3	0.0295567	1
Chr5	122419602	122419603	Cux2		0.428571	7	0	12	-0.428571	0.0361197	1
Chr5	122454488	122454489	Cux2		0.461538	26	0	8	-0.461538	0.0303551	1
Chr5	123404646	123404647	Kdm2b		0.333333	12	0	17	-0.333333	0.0208412	1
Chr5	133305046	133305047			0.428571	7	0	11	-0.428571	0.0428922	1
Chr5	133305056	133305057			0.428571	7	0	11	-0.428571	0.0428922	1
Chr5	133626540	133626541			0.375	8	0	12	-0.375	0.0491228	1
Chr5	133626560	133626561			0.375	8	0	12	-0.375	0.0491228	1
Chr5	136450385	136450386		Srcrb4d	0.333333	9	0	14	-0.333333	0.0474308	1
Chr5	142324174	142324175	Sdk1		0.375	16	0	15	-0.375	0.017674	1
Chr5	142510443	142510444	Sdk1		0.333333	9	0	15	-0.333333	0.041502	1
Chr5	144016794	144016795	Zfp316		0.409091	22	0	9	-0.409091	0.0315125	1
Chr5	149381351	149381352			0.375	8	0	15	-0.375	0.0316206	1
Chr5	150318128	150318129	Gm15997		0.3	10	0	20	-0.3	0.0295567	1
Chr6	3865211	3865212			0.5	6	0	17	-0.5	0.0112931	1
Chr6	4660520	4660521	Sgce		0.375	16	0	14	-0.375	0.0185441	1
Chr6	7198601	7198602			0.375	8	0	19	-0.375	0.0191453	1
Chr6	7198603	7198604			0.375	8	0	19	-0.375	0.0191453	1
Chr6	7198604	7198605			0.375	8	0	19	-0.375	0.0191453	1
Chr6	7198606	7198607			0.375	8	0	19	-0.375	0.0191453	1
Chr6	7198608	7198609			0.375	8	0	19	-0.375	0.0191453	1
Chr6	7198609	7198610			0.375	8	0	19	-0.375	0.0191453	1
Chr6	7198617	7198618			0.375	8	0	18	-0.375	0.0215385	1
Chr6	7198621	7198622			0.375	8	0	18	-0.375	0.0215385	1
Chr6	7198636	7198637			0.428571	7	0	18	-0.428571	0.0152174	1
Chr6	7198638	7198639			0.428571	7	0	18	-0.428571	0.0152174	1
Chr6	7198640	7198641			0.428571	7	0	18	-0.428571	0.0152174	1
Chr6	7198659	7198660			0.375	8	0	18	-0.375	0.0215385	1
Chr6	7198660	7198661			0.375	8	0	18	-0.375	0.0215385	1
Chr6	7198667	7198668			0.375	8	0	18	-0.375	0.0215385	1
Chr6	7198690	7198691			0.375	8	0	19	-0.375	0.0191453	1
Chr6	7198698	7198699			0.375	8	0	19	-0.375	0.0191453	1
Chr6	17352286	17352287			0.4	5	0	16	-0.4	0.047619	1
Chr6	32445968	32445969	Plxna4		0.4	5	0	19	-0.4	0.0362319	1
Chr6	44826742	44826743			0.4	10	0	18	-0.4	0.0102564	1
Chr6	44826789	44826790			0.363636	11	0.0526316	19	-0.311005	0.0472401	1
Chr6	49762397	49762398			0.6	5	0	10	-0.6	0.021978	1
Chr6	58907086	58907087	Fam13a		0.363636	11	0	15	-0.363636	0.0220736	1
Chr6	65708066	65708067			0.428571	7	0.0454545	22	-0.383117	0.0338933	1
Chr6	82042031	82042032	Fam176a		0.333333	15	0	23	-0.333333	0.00598276	1
Chr6	82042046	82042047	Fam176a		0.4	15	0	22	-0.4	0.00215289	1
Chr6	88014725	88014726			0.571429	7	0	9	-0.571429	0.0192308	1
Chr6	97425318	97425319	Frmd4b		0.5	6	0	10	-0.5	0.0357143	1
Chr6	105207601	105207602			0.647059	34	0.3	20	-0.347059	0.023322	1
Chr6	119484792	119484793	Wnt5b		0.333333	15	0	14	-0.333333	0.0421456	1
Chr6	124356535	124356536	Pex5		0.416667	12	0	9	-0.416667	0.0451128	1
Chr6	124356541	124356542	Pex5		0.416667	12	0	9	-0.416667	0.0451128	1
Chr6	124356542	124356543	Pex5		0.416667	12	0	9	-0.416667	0.0451128	1
Chr6	124356544	124356545	Pex5		0.416667	12	0	9	-0.416667	0.0451128	1
Chr6	124356600	124356601	Pex5		0.416667	12	0	9	-0.416667	0.0451128	1
Chr6	124356602	124356603	Pex5		0.5	12	0	9	-0.5	0.0185759	1
Chr6	124356605	124356606	Pex5		0.416667	12	0	9	-0.416667	0.0451128	1
Chr6	124356607	124356608	Pex5		0.416667	12	0	9	-0.416667	0.0451128	1
Chr6	124356616	124356617	Pex5		0.416667	12	0	9	-0.416667	0.0451128	1
Chr6	124356617	124356618	Pex5		0.416667	12	0	9	-0.416667	0.0451128	1
Chr6	124356618	124356619	Pex5		0.416667	12	0	9	-0.416667	0.0451128	1
Chr6	124356619	124356620	Pex5		0.416667	12	0	9	-0.416667	0.0451128	1
Chr6	124356624	124356625	Pex5		0.416667	12	0	9	-0.416667	0.0451128	1
Chr6	124356627	124356628	Pex5		0.5	12	0	9	-0.5	0.0185759	1
Chr6	124356630	124356631	Pex5		0.5	12	0	9	-0.5	0.0185759	1
Chr6	124356631	124356632	Pex5		0.416667	12	0	9	-0.416667	0.0451128	1
Chr6	134074639	134074640	Etv6		0.714286	7	0	6	-0.714286	0.020979	1
Chr6	140107897	140107898			0.7	20	0.2	10	-0.5	0.0186907	1
Chr6	143838785	143838786	Sox5		0.333333	9	0	14	-0.333333	0.0474308	1
Chr6	143838789	143838790	Sox5		0.333333	9	0	14	-0.333333	0.0474308	1
Chr6	143838797	143838798	Sox5		0.375	8	0	14	-0.375	0.0363636	1
Chr6	144008850	144008851	Sox5		0.333333	9	0	15	-0.333333	0.041502	1
Chr6	145640580	145640581			0.333333	9	0	19	-0.333333	0.025641	1
Chr6	145644616	145644617			0.333333	9	0	16	-0.333333	0.0365217	1
Chr7	5949571	5949572			0.6	5	0	7	-0.6	0.0454545	1
Chr7	5949574	5949575			0.6	5	0	7	-0.6	0.0454545	1
Chr7	5949575	5949576			0.6	5	0	7	-0.6	0.0454545	1
Chr7	5949576	5949577			0.6	5	0	7	-0.6	0.0454545	1
Chr7	5949590	5949591			0.6	5	0	7	-0.6	0.0454545	1
Chr7	5949592	5949593			0.6	5	0	7	-0.6	0.0454545	1
Chr7	10877105	10877106			0.785714	14	0.166667	6	-0.619048	0.0180599	1
Chr7	16885857	16885858			0.322581	31	0	14	-0.322581	0.0191959	1
Chr7	31538274	31538275	Sbsn		0.4	10	0	12	-0.4	0.0287081	1
Chr7	35932354	35932355			0.375	8	0	16	-0.375	0.027668	1
Chr7	37287085	37287086			0.333333	9	0	15	-0.333333	0.041502	1
Chr7	52565722	52565723	Trpm4		0.363636	11	0	18	-0.363636	0.0138942	1
Chr7	52935936	52935937	Sec1	Sec1	0.375	8	0	14	-0.375	0.0363636	1
Chr7	60994266	60994267			0.3	10	0	18	-0.3	0.03663	1
Chr7	69786203	69786204			0.307692	13	0	18	-0.307692	0.0227237	1
Chr7	72746168	72746169			0.571429	14	0	6	-0.571429	0.0418989	1
Chr7	74516981	74516982	Mef2a		0.375	8	0	12	-0.375	0.0491228	1
Chr7	77957771	77957772			0.333333	12	0	14	-0.333333	0.0331104	1
Chr7	83556601	83556602	Agbl1		0.583333	12	0	8	-0.583333	0.0146543	1
Chr7	84434826	84434827			0.6	10	0	6	-0.6	0.0338412	1
Chr7	89811622	89811623	Eftud1		0.357143	14	0	14	-0.357143	0.0407407	1
Chr7	89811633	89811634	Eftud1		0.307692	13	0	14	-0.307692	0.0407407	1
Chr7	89811694	89811695	Eftud1		0.357143	14	0	13	-0.357143	0.0407407	1
Chr7	89811702	89811703	Eftud1		0.357143	14	0	14	-0.357143	0.0407407	1
Chr7	116650872	116650873	Trim66		0.428571	7	0	18	-0.428571	0.0152174	1
Chr7	117383153	117383154	Swap70		0.3125	16	0	18	-0.3125	0.0156978	1
Chr7	132737829	132737830			0.444444	9	0	16	-0.444444	0.00996047	1
Chr7	143414125	143414126			0.5	6	0	10	-0.5	0.0357143	1
Chr7	144668326	144668327			0.318182	22	0	13	-0.318182	0.0312308	1
Chr8	8736306	8736307			0.307692	13	0	14	-0.307692	0.0407407	1
Chr8	32007549	32007550			0.333333	15	0	22	-0.333333	0.00688924	1
Chr8	34915214	34915215	Rbpms		0.388889	18	0	11	-0.388889	0.0259293	1
Chr8	46869015	46869016	Sorbs2		0.6	5	0	10	-0.6	0.021978	1
Chr8	47517887	47517888			0.727273	22	0.333333	12	-0.393939	0.0355733	1
Chr8	47517893	47517894			0.727273	22	0.272727	11	-0.454545	0.0239774	1
Chr8	68889029	68889030	March1		0.307692	13	0	16	-0.307692	0.030104	1
Chr8	73076164	73076165	Ell		0.3	10	0	19	-0.3	0.0328407	1
Chr8	80166883	80166884			0.333333	12	0	18	-0.333333	0.0180624	1
Chr8	91841206	91841207			0.4	10	0	11	-0.4	0.0350877	1
Chr8	97384061	97384062	Polr2c		0.333333	9	0	14	-0.333333	0.0474308	1
Chr8	97384063	97384064	Polr2c		0.333333	9	0	14	-0.333333	0.0474308	1
Chr8	97384099	97384100	Polr2c		0.333333	18	0	28	-0.333333	0.00198189	1
Chr8	97384126	97384127	Polr2c		0.333333	9	0	14	-0.333333	0.0474308	1
Chr8	117031248	117031249	Wwox		0.444444	9	0	13	-0.444444	0.0172249	1
Chr8	117323888	117323889	Wwox		0.380952	21	0.0555556	18	-0.325397	0.0232371	1
Chr8	119867091	119867092	Cmip		0.6	5	0	8	-0.6	0.034965	1
Chr8	122968997	122968998			0.333333	66	0	20	-0.333333	0.00230922	1
Chr8	125448466	125448467	Ankrd11		0.4	5	0	16	-0.4	0.047619	1
Chr8	128085076	128085077			0.5	8	0	10	-0.5	0.0228758	1
Chr9	3237668	3237669			0.947368	19	0.4	5	-0.547368	0.0183512	1
Chr9	4210917	4210918			0.428571	7	0	12	-0.428571	0.0361197	1
Chr9	20735712	20735713	Dnmt1		0.4	10	0.0588235	17	-0.341176	0.047343	1
Chr9	27820308	27820309	Opcml		0.3125	16	0	17	-0.3125	0.0184043	1
Chr9	28824748	28824749	Ntm		0.333333	6	0	20	-0.333333	0.0461538	1
Chr9	31200479	31200480	Nfrkb		0.307692	13	0	17	-0.307692	0.0260901	1
Chr9	32318409	32318410	Fli1		0.431034	58	0.0833333	24	-0.347701	0.00195658	1
Chr9	34984560	34984561		Dcps	0.3	10	0	18	-0.3	0.03663	1
Chr9	42610841	42610842	Grik4		0.324324	37	0	16	-0.324324	0.0104837	1
Chr9	60358187	60358188	Thsd4		0.307692	13	0	14	-0.307692	0.0407407	1
Chr9	61747393	61747394			0.5	20	0.133333	15	-0.366667	0.0339729	1
Chr9	62042570	62042571			0.6	20	0	10	-0.6	0.00159041	1
Chr9	62042582	62042583			0.6	20	0.1	10	-0.5	0.0174056	1
Chr9	63015878	63015879	Map2k5		0.363636	22	0	12	-0.363636	0.0303551	1
Chr9	74974979	74974980	Myo5a		0.416667	12	0	13	-0.416667	0.0149068	1
Chr9	76945929	76945930			0.363636	11	0	12	-0.363636	0.0372671	1
Chr9	93658301	93658302			0.428571	7	0	17	-0.428571	0.0172925	1
Chr9	95936730	95936731	Xrn1		0.32	25	0	12	-0.32	0.0357198	1
Chr9	96427597	96427598			0.333333	12	0	20	-0.333333	0.0137653	1
Chr10	5767985	5767986			0.375	8	0	14	-0.375	0.0363636	1
Chr10	8447847	8447848	Sash1		0.333333	9	0	18	-0.333333	0.0287179	1
Chr10	9023322	9023323			0.4	5	0	16	-0.4	0.047619	1
Chr10	11211910	11211911			0.371429	70	0.0714286	14	-0.3	0.0306156	1
Chr10	11211928	11211929			0.573034	89	0.117647	17	-0.455387	0.000966289	1
Chr10	11211930	11211931			0.566038	106	0.1	20	-0.466038	0.00013381	1
Chr10	11211931	11211932			0.440367	109	0.1	20	-0.340367	0.00496937	1
Chr10	11211932	11211933			0.444444	99	0.0588235	17	-0.385621	0.0023069	1
Chr10	11211934	11211935			0.415929	113	0.0909091	22	-0.32502	0.0032432	1
Chr10	11211935	11211936			0.412281	114	0.0909091	22	-0.321372	0.00336303	1
Chr10	11211937	11211938			0.412281	114	0.0869565	23	-0.325324	0.00340184	1
Chr10	11211938	11211939			0.408696	115	0.0869565	23	-0.321739	0.00341895	1
Chr10	11211940	11211941			0.403509	114	0.0869565	23	-0.316552	0.00345003	1
Chr10	19874445	19874446	Mtap7		0.333333	18	0	15	-0.333333	0.02128	1
Chr10	25434279	25434280			0.384615	13	0	15	-0.384615	0.0130952	1
Chr10	36979982	36979983			0.4	5	0	19	-0.4	0.0362319	1
Chr10	41172471	41172472	Zbtb24		0.333333	12	0	18	-0.333333	0.0180624	1
Chr10	41938728	41938729	Foxo3		0.8	5	0	5	-0.8	0.047619	1
Chr10	44166863	44166864	Prdm1		0.3125	16	0	22	-0.3125	0.0087022	1
Chr10	56476434	56476435			0.375	8	0	12	-0.375	0.0491228	1
Chr10	81027088	81027089	Aes		0.333333	9	0	15	-0.333333	0.041502	1
Chr10	82483650	82483651	Chst11		0.444444	9	0	14	-0.444444	0.0142292	1
Chr10	92585431	92585432			0.307692	13	0	15	-0.307692	0.0349206	1
Chr10	112346929	112346930			0.6	5	0	13	-0.6	0.0122549	1
Chr10	119393578	119393579	Grip1		0.333333	12	0	17	-0.333333	0.0208412	1
Chr10	120806813	120806814	Gns		0.4	10	0.0588235	17	-0.341176	0.047343	1
Chr10	125784585	125784586			0.375	8	0	13	-0.375	0.0421053	1
Chr10	127168104	127168105	Tac2		0.3	10	0	24	-0.3	0.0200535	1
Chr11	4964118	4964119	Gas2l1		0.4	5	0	16	-0.4	0.047619	1
Chr11	5873525	5873526	Camk2b		0.4	20	0	18	-0.4	0.00347067	1
Chr11	24659054	24659055			0.416667	12	0	10	-0.416667	0.0396446	1
Chr11	36605044	36605045	Tenm2		0.333333	9	0	15	-0.333333	0.041502	1
Chr11	36605077	36605078	Tenm2		0.333333	9	0	14	-0.333333	0.0474308	1
Chr11	46034971	46034972	Cyfip2		0.333333	12	0	19	-0.333333	0.0157318	1
Chr11	49952045	49952046	Tbc1d9b		0.428571	7	0.0434783	23	-0.385093	0.0306513	1
Chr11	51730592	51730593			0.375	16	0	24	-0.375	0.0020863	1
Chr11	57770087	57770088			0.3	10	0	22	-0.3	0.0241935	1
Chr11	64696428	64696429			0.307692	13	0	14	-0.307692	0.0407407	1
Chr11	67934610	67934611	Stx8		0.333333	9	0	18	-0.333333	0.0287179	1
Chr11	70272982	70272983	Cxcl16	Zmynd15	0.5	10	0	7	-0.5	0.0441176	1
Chr11	71392129	71392130			0.7	10	0.125	8	-0.575	0.0248183	1
Chr11	71573692	71573693	Wscd1		0.37931	29	0	10	-0.37931	0.0373224	1
Chr11	76188828	76188829	Nxn		0.333333	9	0	16	-0.333333	0.0365217	1
Chr11	78937317	78937318	Ksr1		0.4	5	0	18	-0.4	0.0395257	1
Chr11	92555959	92555960			0.444444	9	0	11	-0.444444	0.0260062	1
Chr11	98831552	98831553	Rara		0.333333	9	0	16	-0.333333	0.0365217	1
Chr11	99959400	99959401		Krt35	0.5	6	0	13	-0.5	0.0206398	1
Chr11	104227875	104227876	Kansl1		0.4	5	0	16	-0.4	0.047619	1
Chr11	108588523	108588524	Ccdc46		0.333333	18	0	14	-0.333333	0.0237996	1
Chr11	113486072	113486073	Sstr2		0.666667	6	0	11	-0.666667	0.00630252	1
Chr11	114231455	114231456			0.571429	7	0	9	-0.571429	0.0192308	1
Chr12	4911923	4911924	Ubxn2a		0.666667	12	0	8	-0.666667	0.00469953	1
Chr12	5064152	5064153			0.433333	30	0	18	-0.433333	0.000695434	1
Chr12	5245056	5245057	Klhl29		0.318182	22	0	18	-0.318182	0.0108546	1
Chr12	19149848	19149849			0.428571	7	0	13	-0.428571	0.0307018	1
Chr12	31951928	31951929	Lamb1		0.3	10	0	17	-0.3	0.0410256	1
Chr12	36728208	36728209	Agr2		0.4	10	0.0588235	17	-0.341176	0.047343	1
Chr12	36728213	36728214	Agr2		0.4	10	0.0588235	17	-0.341176	0.047343	1
Chr12	50417420	50417421			0.6	25	0.05	20	-0.55	0.000122851	1
Chr12	55757283	55757284	Sptssa		0.428571	35	0	8	-0.428571	0.0357676	1
Chr12	58384457	58384458	Mipol1		0.5	10	0	7	-0.5	0.0441176	1
Chr12	58384460	58384461	Mipol1		0.5	10	0	7	-0.5	0.0441176	1
Chr12	58384461	58384462	Mipol1		0.5	10	0	7	-0.5	0.0441176	1
Chr12	58384463	58384464	Mipol1		0.5	10	0	7	-0.5	0.0441176	1
Chr12	58384465	58384466	Mipol1		0.5	10	0	7	-0.5	0.0441176	1
Chr12	58384477	58384478	Mipol1		0.5	10	0	7	-0.5	0.0441176	1
Chr12	58384478	58384479	Mipol1		0.5	10	0	7	-0.5	0.0441176	1
Chr12	58384481	58384482	Mipol1		0.5	10	0	7	-0.5	0.0441176	1
Chr12	58384536	58384537	Mipol1		0.625	8	0	7	-0.625	0.025641	1
Chr12	58384543	58384544	Mipol1		0.8	5	0	7	-0.8	0.010101	1
Chr12	58384545	58384546	Mipol1		0.75	8	0.142857	7	-0.607143	0.0405594	1
Chr12	58384547	58384548	Mipol1		0.625	8	0	7	-0.625	0.025641	1
Chr12	58384565	58384566	Mipol1		0.625	8	0	7	-0.625	0.025641	1
Chr12	58384570	58384571	Mipol1		0.625	8	0	7	-0.625	0.025641	1
Chr12	60375906	60375907			0.714286	7	0.181818	11	-0.532468	0.0491139	1
Chr12	69213966	69213967			0.3	10	0	18	-0.3	0.03663	1
Chr12	70194765	70194766			0.5	8	0	9	-0.5	0.0294118	1
Chr12	72643020	72643021	4930404H11Rik		0.304348	23	0	15	-0.304348	0.029057	1
Chr12	73206668	73206669	Ccdc175		0.461538	13	0	8	-0.461538	0.0455551	1
Chr12	81771579	81771580	Slc39a9		1	41	0.666667	6	-0.333333	0.013876	1
Chr12	85036432	85036433	Psen1		0.375	8	0	14	-0.375	0.0363636	1
Chr12	88335697	88335698			0.333333	9	0	23	-0.333333	0.0169355	1
Chr12	106940062	106940063	4933433P14Rik		0.375	16	0	14	-0.375	0.0185441	1
Chr12	109591096	109591097	Cyp46a1		0.5	6	0	9	-0.5	0.043956	1
Chr13	5752495	5752496			0.307692	13	0	20	-0.307692	0.0174731	1
Chr13	8370352	8370353	Adarb2		0.375	8	0	12	-0.375	0.0491228	1
Chr13	8370362	8370363	Adarb2		0.375	8	0	12	-0.375	0.0491228	1
Chr13	8370366	8370367	Adarb2		0.5	8	0	12	-0.5	0.0144479	1
Chr13	8370367	8370368	Adarb2		0.375	8	0	12	-0.375	0.0491228	1
Chr13	8370368	8370369	Adarb2		0.375	8	0	12	-0.375	0.0491228	1
Chr13	8370370	8370371	Adarb2		0.375	8	0	12	-0.375	0.0491228	1
Chr13	8370371	8370372	Adarb2		0.375	8	0	12	-0.375	0.0491228	1
Chr13	8370372	8370373	Adarb2		0.375	8	0	12	-0.375	0.0491228	1
Chr13	8370375	8370376	Adarb2		0.375	8	0	12	-0.375	0.0491228	1
Chr13	8370424	8370425	Adarb2		0.375	8	0	12	-0.375	0.0491228	1
Chr13	8370426	8370427	Adarb2		0.5	8	0	12	-0.5	0.0144479	1
Chr13	23599118	23599119			0.3	10	0	17	-0.3	0.0410256	1
Chr13	24849960	24849961	Gmnn		0.4	10	0	14	-0.4	0.0197628	1
Chr13	29046833	29046834		Sox4	0.375	8	0	19	-0.375	0.0191453	1
Chr13	39974535	39974536			0.428571	7	0	16	-0.428571	0.0197628	1
Chr13	44881547	44881548	Jarid2		0.375	8	0	14	-0.375	0.0363636	1
Chr13	48003437	48003438			0.454545	11	0	19	-0.454545	0.00324197	1
Chr13	57349893	57349894			0.3	10	0	19	-0.3	0.0328407	1
Chr13	58365220	58365221	Gkap1		0.638889	36	0.0689655	29	-0.569923	1.90176e-06	0.451668
Chr13	66664747	66664748			0.375	8	0	23	-0.375	0.0124583	1
Chr13	71759945	71759946			0.5	8	0	11	-0.5	0.0180599	1
Chr13	91209388	91209389	Atg10		0.3	10	0	17	-0.3	0.0410256	1
Chr13	94481262	94481263	Dmgdh		0.4375	16	0	20	-0.4375	0.00137044	1
Chr13	102303237	102303238			0.333333	9	0	22	-0.333333	0.0186874	1
Chr13	110915366	110915367	Rab3c		0.416667	12	0	11	-0.416667	0.0372671	1
Chr14	14583285	14583286			0.333333	9	0	18	-0.333333	0.0287179	1
Chr14	14583297	14583298			0.333333	9	0	18	-0.333333	0.0287179	1
Chr14	21839334	21839335	Vcl		0.416667	12	0	13	-0.416667	0.0149068	1
Chr14	32114169	32114170	Dnahc1		0.4	10	0	19	-0.4	0.00884173	1
Chr14	35215280	35215281	Mmrn2		0.52381	21	0	9	-0.52381	0.0106239	1
Chr14	58373918	58373919			0.333333	9	0	18	-0.333333	0.0287179	1
Chr14	64136440	64136441			0.384615	13	0	20	-0.384615	0.00542269	1
Chr14	64136463	64136464			0.307692	13	0	20	-0.307692	0.0174731	1
Chr14	67898452	67898453	Ebf2		0.35	20	0	11	-0.35	0.0331194	1
Chr14	69850091	69850092			0.375	16	0.0555556	18	-0.319444	0.0348367	1
Chr14	76669014	76669015			0.416667	12	0	10	-0.416667	0.0396446	1
Chr14	76669033	76669034			0.416667	12	0	10	-0.416667	0.0396446	1
Chr14	76669052	76669053			0.416667	12	0	10	-0.416667	0.0396446	1
Chr14	80114383	80114384			0.375	16	0	28	-0.375	0.00113443	1
Chr14	80406208	80406209	Olfm4		0.363636	11	0	13	-0.363636	0.0310559	1
Chr14	107120072	107120073			0.375	8	0	13	-0.375	0.0421053	1
Chr15	34517625	34517626	Nipal2		0.5	12	0	8	-0.5	0.0418989	1
Chr15	41029296	41029297			0.428571	7	0	12	-0.428571	0.0361197	1
Chr15	70148335	70148336			0.434783	23	0	8	-0.434783	0.0317104	1
Chr15	77670109	77670110	Myh9		0.375	8	0	14	-0.375	0.0363636	1
Chr15	82953567	82953568		Rrp7a	0.578947	38	0.214286	14	-0.364662	0.0286788	1
Chr15	97631426	97631427	Hdac7		0.4	5	0	16	-0.4	0.047619	1
Chr15	101828279	101828280	Krt8		0.571429	7	0.0714286	14	-0.5	0.0251118	1
Chr16	10063665	10063666			0.363636	11	0	44	-0.363636	0.000967586	1
Chr16	10063674	10063675			0.363636	11	0	44	-0.363636	0.000967586	1
Chr16	20805354	20805355			0.4375	16	0	11	-0.4375	0.0215781	1
Chr16	38627707	38627708	Arhgap31		0.571429	7	0	8	-0.571429	0.025641	1
Chr16	40435642	40435643			0.6	5	0	9	-0.6	0.0274725	1
Chr16	50983102	50983103			0.5	6	0	9	-0.5	0.043956	1
Chr16	78932529	78932530	Chodl		0.363636	11	0	12	-0.363636	0.0372671	1
Chr16	84888252	84888253			0.3	10	0	22	-0.3	0.0241935	1
Chr16	90592206	90592207			0.4	5	0	19	-0.4	0.0362319	1
Chr16	90592243	90592244			0.4	5	0	19	-0.4	0.0362319	1
Chr16	92693286	92693287	Runx1		0.4	15	0	28	-0.4	0.000820969	1
Chr17	6205398	6205399	Tulp4		0.444444	9	0	11	-0.444444	0.0260062	1
Chr17	8065942	8065943			0.333333	9	0	16	-0.333333	0.0365217	1
Chr17	11262021	11262022	Park2		0.571429	7	0	8	-0.571429	0.025641	1
Chr17	11405861	11405862	Park2		0.363636	11	0	12	-0.363636	0.0372671	1
Chr17	20024573	20024574			0.6	5	0	7	-0.6	0.0454545	1
Chr17	25867282	25867283	Rpusd1		0.4	5	0	16	-0.4	0.047619	1
Chr17	27899558	27899559	D17Wsu92e		0.333333	15	0	13	-0.333333	0.0436508	1
Chr17	35324225	35324226	Lst1		0.4	10	0	17	-0.4	0.0119658	1
Chr17	36032928	36032929	2310061I04Rik		0.5	6	0	9	-0.5	0.043956	1
Chr17	36062727	36062728	Ppp1r10		0.375	8	0	18	-0.375	0.0215385	1
Chr17	37096589	37096590	Znrd1as	Znrd1	1	10	0.4	5	-0.6	0.021978	1
Chr17	49240822	49240823			0.4	10	0	13	-0.4	0.0237154	1
Chr17	63671735	63671736	Fbxl17		0.428571	14	0	14	-0.428571	0.015942	1
Chr17	63671738	63671739	Fbxl17		0.428571	14	0	14	-0.428571	0.015942	1
Chr17	64137588	64137589			0.333333	12	0	18	-0.333333	0.0180624	1
Chr17	64622357	64622358			0.375	16	0	12	-0.375	0.0237087	1
Chr17	72853721	72853722	Alk		0.333333	12	0	14	-0.333333	0.0331104	1
Chr17	72853748	72853749	Alk		0.333333	12	0	14	-0.333333	0.0331104	1
Chr17	72853757	72853758	Alk		0.333333	12	0	14	-0.333333	0.0331104	1
Chr17	72853759	72853760	Alk		0.333333	12	0	14	-0.333333	0.0331104	1
Chr17	72853761	72853762	Alk		0.333333	12	0	14	-0.333333	0.0331104	1
Chr17	72853781	72853782	Alk		0.333333	12	0	14	-0.333333	0.0331104	1
Chr17	72853785	72853786	Alk		0.333333	12	0	14	-0.333333	0.0331104	1
Chr17	72853789	72853790	Alk		0.333333	12	0	14	-0.333333	0.0331104	1
Chr17	72853793	72853794	Alk		0.333333	12	0	14	-0.333333	0.0331104	1
Chr17	72853797	72853798	Alk		0.333333	12	0	14	-0.333333	0.0331104	1
Chr17	72853809	72853810	Alk		0.333333	12	0	14	-0.333333	0.0331104	1
Chr17	72853811	72853812	Alk		0.333333	12	0	14	-0.333333	0.0331104	1
Chr17	72853812	72853813	Alk		0.333333	12	0	14	-0.333333	0.0331104	1
Chr17	72853817	72853818	Alk		0.333333	12	0	14	-0.333333	0.0331104	1
Chr17	72853822	72853823	Alk		0.333333	12	0	14	-0.333333	0.0331104	1
Chr17	82017481	82017482	Slc8a1		0.307692	13	0	17	-0.307692	0.0260901	1
Chr17	82468765	82468766			0.333333	12	0	14	-0.333333	0.0331104	1
Chr17	85113414	85113415	Lrpprc		0.375	8	0	14	-0.375	0.0363636	1
Chr18	4907280	4907281			0.333333	9	0	21	-0.333333	0.0206897	1
Chr18	8075527	8075528			0.3	10	0	20	-0.3	0.0295567	1
Chr18	13033264	13033265	Osbpl1a		0.764706	68	0.428571	14	-0.336134	0.021293	1
Chr18	13033265	13033266	Osbpl1a		0.764706	68	0.428571	14	-0.336134	0.021293	1
Chr18	13033270	13033271	Osbpl1a		0.768116	69	0.466667	15	-0.301449	0.0280014	1
Chr18	13033271	13033272	Osbpl1a		0.768116	69	0.466667	15	-0.301449	0.0280014	1
Chr18	13033272	13033273	Osbpl1a		0.768116	69	0.466667	15	-0.301449	0.0280014	1
Chr18	13033306	13033307	Osbpl1a		0.777778	36	0.375	8	-0.402778	0.0374507	1
Chr18	21603695	21603696			0.428571	7	0	14	-0.428571	0.0263158	1
Chr18	21690544	21690545			0.375	8	0	19	-0.375	0.0191453	1
Chr18	23127722	23127723	Nol4		0.666667	15	0.111111	9	-0.555556	0.0130569	1
Chr18	28938858	28938859	4930474G06Rik		0.666667	6	0	7	-0.666667	0.020979	1
Chr18	28938864	28938865	4930474G06Rik		0.666667	6	0	8	-0.666667	0.014985	1
Chr18	28938866	28938867	4930474G06Rik		0.666667	6	0	8	-0.666667	0.014985	1
Chr18	28938868	28938869	4930474G06Rik		0.666667	6	0	8	-0.666667	0.014985	1
Chr18	28938871	28938872	4930474G06Rik		0.666667	6	0	8	-0.666667	0.014985	1
Chr18	28938879	28938880	4930474G06Rik		0.666667	6	0	8	-0.666667	0.014985	1
Chr18	28938884	28938885	4930474G06Rik		0.6	5	0	8	-0.6	0.034965	1
Chr18	49841401	49841402			0.428571	7	0	13	-0.428571	0.0307018	1
Chr18	54337541	54337542			0.571429	7	0	9	-0.571429	0.0192308	1
Chr18	58235268	58235269	Fbn2		0.357143	14	0	15	-0.357143	0.0168582	1
Chr18	61428939	61428940	Pde6a		0.307692	26	0	12	-0.307692	0.0385179	1
Chr18	65735951	65735952			0.375	8	0	12	-0.375	0.0491228	1
Chr18	65735994	65735995			0.533333	15	0	23	-0.533333	0.000131586	1
Chr18	65735996	65735997			0.375	16	0	20	-0.375	0.00411132	1
Chr18	65736005	65736006			0.5	8	0	12	-0.5	0.0144479	1
Chr18	66627434	66627435			0.333333	9	0	17	-0.333333	0.0323077	1
Chr18	73462031	73462032			0.3125	16	0	18	-0.3125	0.0156978	1
Chr18	75659816	75659817	Ctif		0.363636	33	0	10	-0.363636	0.0402762	1
Chr18	81608298	81608299			0.4	10	0	12	-0.4	0.0287081	1
Chr18	85867436	85867437			0.634146	41	0.3125	16	-0.321646	0.0396994	1
Chr19	25751873	25751874	Dmrt2		0.428571	7	0	12	-0.428571	0.0361197	1
Chr19	38345906	38345907	Lgi1		0.571429	7	0	17	-0.571429	0.00329381	1
Chr19	52999258	52999259	AA387883		0.357143	28	0	31	-0.357143	0.000208872	1
Chr19	54516504	54516505			0.4	5	0	17	-0.4	0.04329	1
Chr19	54516550	54516551			0.4	5	0	16	-0.4	0.047619	1
Chr20	55294117	55294118	Gucy2g		0.3	10	0	22	-0.3	0.0241935	1
Chr21	58461331	58461332	Gfra1		0.4	5	0	17	-0.4	0.04329	1
ChrX	7459456	7459457	Pim2	Slc35a2	0.352941	17	0	18	-0.352941	0.00762463	1
ChrX	17522389	17522390			0.5	6	0	15	-0.5	0.0150376	1
ChrX	32199596	32199597			0.363636	11	0	12	-0.363636	0.0372671	1
ChrX	53262317	53262318			0.307692	13	0	15	-0.307692	0.0349206	1
ChrX	53262339	53262340			0.307692	13	0	15	-0.307692	0.0349206	1
ChrX	78444854	78444855			0.5	6	0	10	-0.5	0.0357143	1
ChrX	91611961	91611962		Apoo	0.3	10	0	19	-0.3	0.0328407	1
ChrX	113665570	113665571			0.375	8	0	14	-0.375	0.0363636	1
ChrX	150715665	150715666			1	70	0.666667	6	-0.333333	0.00526316	1
ChrX	163059217	163059218			0.375	16	0	12	-0.375	0.0237087	1
	Bold highlighted denotes methylation exclusively in the CpG islands.
